# Supplementary material for: 1-Benzyl-5-meth­oxy-2′,3-dimethyl-4,6-dioxa-2-aza­spiro­[bicyclo­[3.2.0]hept-2-ene-7,4′-isoquinoline]-1′,3′(2′H,4′H)-dione
Source: Acta Crystallogr Sect E Struct Rep Online. 2011 May 7;67(Pt 6):o1311–2. doi: 10.1107/S160053681101600X (PMC3120373; doi:10.1107/S160053681101600X)
Supplement: Supplementary file 2 [file e-67-o1311-Isup2.hkl]

# 
# h,k,l, Fc-squared, Fo-squared, sigma(Fo-squared) and status flag 
# 
data_I
_shelx_title ' hcm8m in P2(1)/c (100K)' 
_shelx_refln_list_code          4 
_shelx_F_calc_maximum      192.25 
_exptl_crystal_F_000       824.00 
_reflns_d_resolution_high  0.7068 
 
loop_ 
 _symmetry_equiv_pos_as_xyz 
 'x, y, z' 
 '-x, y+1/2, -z+1/2' 
 '-x, -y, -z' 
 'x, -y-1/2, z-1/2' 
 
_cell_length_a     9.7261 
_cell_length_b    12.4444 
_cell_length_c    15.8413 
_cell_angle_alpha  90.000 
_cell_angle_beta  108.884 
_cell_angle_gamma  90.000 
 
_shelx_F_squared_multiplier     1.000 
 
loop_ 
 _refln_index_h 
 _refln_index_k 
 _refln_index_l 
 _refln_F_squared_calc 
 _refln_F_squared_meas 
 _refln_F_squared_sigma 
 _refln_observed_status 
   1   0   0     2102.70     2090.63     41.32 o 
   2   0   0       53.63       64.99      1.46 o 
   3   0   0      204.79      219.50      4.26 o 
   4   0   0       10.76        7.26      0.65 o 
   5   0   0      796.36      821.24      9.73 o 
   6   0   0     2593.46     2546.68     27.02 o 
   7   0   0     3955.81     4058.07     36.24 o 
   8   0   0      247.51      217.23      6.56 o 
   9   0   0      519.19      545.14      8.42 o 
  10   0   0      277.82      244.22      5.39 o 
  11   0   0      153.90      171.63      4.72 o 
  12   0   0       15.28       16.15      2.64 o 
  13   0   0       38.35       38.32      4.87 o 
   1   1   0     4704.59     4722.08     37.73 o 
   2   1   0      460.28      473.78      3.51 o 
   3   1   0     3067.54     3168.49     20.91 o 
   4   1   0      176.02      174.86      2.06 o 
   5   1   0     1240.99     1352.99     10.58 o 
   6   1   0      899.60      994.30      8.29 o 
   7   1   0     1372.38     1465.47     10.93 o 
   8   1   0      118.70      128.82      2.18 o 
   9   1   0        9.37       11.12      0.98 o 
  10   1   0       16.83       17.92      1.28 o 
  11   1   0      327.63      332.24      5.05 o 
  12   1   0      571.68      635.94      7.47 o 
   0   2   0     8214.70     7880.58    130.21 o 
   1   2   0     1196.02     1275.58     10.03 o 
   2   2   0      996.89     1033.87      7.76 o 
   3   2   0      265.95      267.02      2.37 o 
   4   2   0     1080.20     1090.62      7.93 o 
   5   2   0      710.71      729.75      6.33 o 
   6   2   0        1.24        1.28      0.47 o 
   7   2   0     2312.70     2270.64     15.99 o 
   8   2   0       61.67       62.83      1.56 o 
   9   2   0      224.65      203.22      3.26 o 
  10   2   0       41.19       45.49      1.80 o 
  11   2   0       31.08       24.50      1.53 o 
  12   2   0       35.11       32.04      1.81 o 
   1   3   0      216.45      238.07      3.09 o 
   2   3   0        1.68        0.36      0.42 o 
   3   3   0      595.32      605.92      4.26 o 
   4   3   0     1450.32     1484.49      9.73 o 
   5   3   0        0.86       -0.24      0.24 o 
   6   3   0        7.90        5.77      0.49 o 
   7   3   0      109.77      108.45      2.97 o 
   8   3   0       20.10       15.41      0.93 o 
   9   3   0       60.69       60.19      1.76 o 
  10   3   0      155.09      169.78      3.13 o 
  11   3   0        0.58       -0.28      0.75 o 
  12   3   0       99.26      112.55      4.00 o 
   0   4   0      269.61      270.14      7.32 o 
   1   4   0      394.00      371.43      5.36 o 
   2   4   0      442.76      484.94      4.51 o 
   3   4   0       19.04       17.96      0.52 o 
   4   4   0        0.65        8.18      0.42 o 
   5   4   0       90.37       99.34      1.52 o 
   6   4   0      445.63      399.17      3.43 o 
   7   4   0      281.15      280.51      3.23 o 
   8   4   0      117.08      114.65      2.09 o 
   9   4   0      109.62      105.42      2.14 o 
  10   4   0       38.81       38.44      2.28 o 
  11   4   0      144.08      130.21      4.46 o 
  12   4   0      104.88       98.83      4.02 o 
   1   5   0        0.25        0.95      0.22 o 
   2   5   0       20.31       21.46      1.02 o 
   3   5   0        1.95       18.49      0.86 o 
   4   5   0       34.35       37.86      0.73 o 
   5   5   0        2.16        1.73      0.41 o 
   6   5   0       85.90       83.23      1.62 o 
   7   5   0     1092.62     1058.11      8.39 o 
   8   5   0      548.65      540.27      5.27 o 
   9   5   0       18.76       17.83      1.39 o 
  10   5   0      136.32      124.90      4.11 o 
  11   5   0      291.09      296.10     12.05 o 
  12   5   0       21.75       19.53      3.96 o 
   0   6   0    10435.98    11227.20    222.45 o 
   1   6   0        0.46        1.66      0.63 o 
   2   6   0       62.66       45.41      0.94 o 
   3   6   0      529.02      552.06      5.95 o 
   4   6   0     1710.98     1911.33     12.39 o 
   5   6   0      239.66      235.75      2.20 o 
   6   6   0       65.39       76.29      1.52 o 
   7   6   0      619.81      598.09      8.17 o 
   8   6   0      146.86      149.49      3.58 o 
   9   6   0      159.31      163.66      5.07 o 
  10   6   0      247.96      260.11      8.10 o 
  11   6   0      158.05      150.47      9.16 o 
  12   6   0        9.30        5.57      4.20 o 
   1   7   0     4372.10     5063.25     39.75 o 
   2   7   0      494.35      500.32      4.66 o 
   3   7   0        7.87       10.42      0.44 o 
   4   7   0        7.93        4.09      0.43 o 
   5   7   0      119.11      122.85      2.08 o 
   6   7   0      207.39      220.72      3.09 o 
   7   7   0     1522.93     1464.77     18.31 o 
   8   7   0      106.55      100.94      3.00 o 
   9   7   0      852.17      831.44     10.74 o 
  10   7   0       75.22       80.84      3.49 o 
  11   7   0       41.43       34.94      2.83 o 
   0   8   0     1512.04     1644.55     21.90 o 
   1   8   0      599.30      661.35      5.69 o 
   2   8   0      429.86      462.74      4.21 o 
   3   8   0       14.10       17.59      0.90 o 
   4   8   0       86.61       98.99      1.61 o 
   5   8   0      630.81      630.55      6.10 o 
   6   8   0      914.48      923.61      9.79 o 
   7   8   0       25.62       31.99      1.93 o 
   8   8   0       61.59       67.54      3.24 o 
   9   8   0      147.50      144.68      4.64 o 
  10   8   0      176.06      183.29      7.17 o 
  11   8   0       89.88       90.02      4.28 o 
   1   9   0      472.51      419.81      4.66 o 
   2   9   0       58.97       58.52      2.43 o 
   3   9   0      161.51      160.92      2.22 o 
   4   9   0      141.33      113.79      2.47 o 
   5   9   0      213.92      188.48      3.32 o 
   6   9   0        3.61        3.14      0.91 o 
   7   9   0        0.76        0.83      0.83 o 
   8   9   0       27.44       28.59      1.95 o 
   9   9   0       68.61       73.11      2.84 o 
  10   9   0        0.39        1.52      1.10 o 
  11   9   0       57.37       61.10      4.03 o 
   0  10   0      452.72      444.54     12.45 o 
   1  10   0       70.26       60.46      2.42 o 
   2  10   0       88.01      111.03      2.21 o 
   3  10   0      153.26      164.44      2.22 o 
   4  10   0      117.67      103.80      1.71 o 
   5  10   0      122.99      116.63      2.64 o 
   6  10   0        6.53        5.95      0.65 o 
   7  10   0       21.45       24.02      1.79 o 
   8  10   0        4.54        3.65      1.10 o 
   9  10   0       11.93       13.47      2.08 o 
  10  10   0       14.15       18.24      2.51 o 
   1  11   0       93.90       80.27      2.33 o 
   2  11   0      665.74      663.62     10.49 o 
   3  11   0      624.45      584.98     16.34 o 
   4  11   0      450.38      400.12      4.17 o 
   5  11   0      100.90       99.89      2.32 o 
   6  11   0       30.11       35.95      1.80 o 
   7  11   0      190.51      197.33      4.32 o 
   8  11   0      112.31      126.27      3.64 o 
   9  11   0      105.69      109.61      3.56 o 
  10  11   0       27.68       25.16      2.22 o 
   0  12   0       78.33       53.91      4.17 o 
   1  12   0     1321.82     1205.15     13.88 o 
   2  12   0      529.95      486.42      6.98 o 
   3  12   0       13.67       19.89      2.30 o 
   4  12   0      211.98      217.02      8.99 o 
   5  12   0       76.43       82.50      2.16 o 
   6  12   0        0.97        0.78      0.83 o 
   7  12   0      205.14      216.91      4.65 o 
   8  12   0       19.77       15.61      1.68 o 
   9  12   0       92.78       97.06      3.40 o 
   1  13   0      510.20      434.28      6.69 o 
   2  13   0       23.38       25.45      1.63 o 
   3  13   0        0.12       -0.49      0.66 o 
   4  13   0        3.74        5.78      0.89 o 
   5  13   0       12.72       16.53      2.03 o 
   6  13   0      111.21      105.41      5.27 o 
   7  13   0       55.61       54.05      3.00 o 
   8  13   0       21.46       31.24      2.24 o 
   0  14   0        2.79       22.17      4.59 o 
   1  14   0      223.77      216.26      4.48 o 
   2  14   0        0.20        0.67      0.78 o 
   3  14   0        3.81        6.06      1.03 o 
   4  14   0       50.35       52.90      2.83 o 
   5  14   0        0.03        1.91      1.62 o 
   6  14   0      377.12      401.63     10.98 o 
   7  14   0       47.26       54.85      6.85 o 
   1  15   0        0.00        0.67      0.89 o 
   2  15   0        5.27        7.22      1.19 o 
   3  15   0       48.63       47.48      2.13 o 
   4  15   0       61.66       78.73      2.65 o 
   5  15   0      162.44      166.95      7.08 o 
   6  15   0       16.45       14.26      3.36 o 
   0  16   0        3.03        3.70      1.60 o 
   1  16   0        2.20        1.78      1.02 o 
   2  16   0        0.19        0.10      1.47 o 
   3  16   0       35.16       38.16      2.12 o 
   4  16   0       12.63       11.83      1.45 o 
   5  16   0        0.05        1.38      1.88 o 
   1  17   0      124.32      123.59      3.70 o 
   2  17   0      233.15      244.70      5.23 o 
   3  17   0       42.91       50.26      2.60 o 
 -13   1   1      113.49      126.48      3.20 o 
 -12   1   1       27.84       27.28      1.73 o 
 -11   1   1        0.29       -0.43      0.77 o 
 -10   1   1        2.96        1.54      0.75 o 
  -9   1   1      106.61      110.78      2.14 o 
  -8   1   1      806.99      817.79      8.65 o 
  -7   1   1        2.71        0.54      0.54 o 
  -6   1   1     2193.02     2312.81     18.91 o 
  -5   1   1      177.02      212.34      2.76 o 
  -4   1   1        5.87        5.45      0.68 o 
  -3   1   1      638.13      603.14      7.21 o 
  -2   1   1     6468.46     6598.35     47.90 o 
  -1   1   1       28.80       23.85      0.54 o 
   0   1   1      220.24      225.06      2.45 o 
   1   1   1      368.00      328.81      4.97 o 
   2   1   1     3463.15     3401.67     20.44 o 
   3   1   1     1297.84     1452.71      9.28 o 
   4   1   1      256.96      287.91      2.74 o 
   5   1   1      209.35      219.58      2.28 o 
   6   1   1      235.09      236.76      4.33 o 
   7   1   1       51.83       52.89      1.87 o 
   8   1   1     1429.33     1411.19     11.71 o 
   9   1   1        3.05        4.78      0.82 o 
  10   1   1       14.24       13.71      1.17 o 
  11   1   1       96.47      105.07      2.64 o 
  12   1   1       54.30       62.94      3.18 o 
 -13   2   1      130.92      137.05      4.09 o 
 -12   2   1        2.73        2.17      0.94 o 
 -11   2   1        2.88        2.90      0.86 o 
 -10   2   1      433.67      415.18      5.57 o 
  -9   2   1       68.80       56.06      1.56 o 
  -8   2   1      689.24      723.13      6.92 o 
  -7   2   1      384.79      397.66      4.72 o 
  -6   2   1        5.89        4.12      0.52 o 
  -5   2   1      987.97     1060.44      8.92 o 
  -4   2   1        6.29        9.01      0.48 o 
  -3   2   1      482.58      510.04      4.28 o 
  -2   2   1        7.79        1.07      0.39 o 
  -1   2   1      211.64      216.88      3.07 o 
   0   2   1      241.67      251.85      2.43 o 
   1   2   1    36959.11    32379.47    390.57 o 
   2   2   1     2390.78     2421.55     15.79 o 
   3   2   1       39.94       41.93      0.76 o 
   4   2   1      991.34     1062.61      7.21 o 
   5   2   1      906.91      841.77      6.52 o 
   6   2   1      568.34      582.48      5.35 o 
   7   2   1     1247.37     1291.10      9.88 o 
   8   2   1       84.57       94.92      2.20 o 
   9   2   1        0.78        1.89      0.70 o 
  10   2   1      104.95      106.49      2.52 o 
  11   2   1        0.84        1.87      0.85 o 
  12   2   1        3.21        4.56      1.05 o 
 -13   3   1       45.06       49.30      5.54 o 
 -12   3   1        5.20        7.57      1.14 o 
 -11   3   1       23.01       22.00      2.22 o 
 -10   3   1       41.05       47.75      1.72 o 
  -9   3   1       57.32       55.40      1.57 o 
  -8   3   1       56.81       64.27      2.60 o 
  -7   3   1      230.34      242.77      3.13 o 
  -6   3   1      661.94      626.01      5.95 o 
  -5   3   1       72.88       56.42      1.10 o 
  -4   3   1       86.37       77.89      1.23 o 
  -3   3   1      198.15      223.04      1.88 o 
  -2   3   1     3551.32     3414.20     39.59 o 
  -1   3   1      431.16      398.31      4.48 o 
   0   3   1     5023.28     5259.75     46.22 o 
   1   3   1        2.07        5.22      1.34 o 
   2   3   1       17.49       36.44      1.45 o 
   3   3   1      520.60      547.41      4.20 o 
   4   3   1     2430.67     2630.48     16.57 o 
   5   3   1      839.55      911.25      6.22 o 
   6   3   1       21.77       12.42      0.68 o 
   7   3   1      766.77      719.86      6.23 o 
   8   3   1        3.38        2.92      0.61 o 
   9   3   1       95.65      101.65      2.39 o 
  10   3   1      333.95      338.69      4.63 o 
  11   3   1       13.79       14.08      1.27 o 
  12   3   1       28.18       24.51      2.06 o 
 -12   4   1        0.11       -0.70      1.27 o 
 -11   4   1       47.83       43.68      2.37 o 
 -10   4   1       20.43       22.53      1.51 o 
  -9   4   1       28.42       28.19      1.31 o 
  -8   4   1      347.58      324.64      3.74 o 
  -7   4   1       56.00       49.68      1.37 o 
  -6   4   1      121.27      127.12      1.87 o 
  -5   4   1       31.46       26.63      0.79 o 
  -4   4   1      129.27      162.95      1.81 o 
  -3   4   1     4503.93     4828.78     33.91 o 
  -2   4   1      950.35      996.84      9.25 o 
  -1   4   1        0.03        1.04      0.24 o 
   0   4   1       98.69       62.82      1.20 o 
   1   4   1     4721.57     4835.58     45.86 o 
   2   4   1     2626.30     2720.86     18.17 o 
   3   4   1      828.39      871.14      5.56 o 
   4   4   1      675.66      700.23      5.09 o 
   5   4   1      168.98      179.75      1.91 o 
   6   4   1       71.40       79.86      1.42 o 
   7   4   1      531.63      533.69      5.01 o 
   8   4   1       51.71       44.51      1.40 o 
   9   4   1        1.45        0.24      0.66 o 
  10   4   1      754.98      778.65      8.59 o 
  11   4   1      305.13      317.73      7.03 o 
  12   4   1      200.02      229.72      9.11 o 
 -12   5   1       93.69      104.73      4.21 o 
 -11   5   1      369.29      374.83      7.70 o 
 -10   5   1      143.95      148.97      4.42 o 
  -9   5   1      235.53      234.79      4.01 o 
  -8   5   1     1973.27     1910.55     14.04 o 
  -7   5   1      311.14      309.32      3.64 o 
  -6   5   1       70.72       74.39      1.30 o 
  -5   5   1      375.85      408.63      3.43 o 
  -4   5   1      712.61      746.89      5.74 o 
  -3   5   1      492.96      518.92      5.07 o 
  -2   5   1       95.86      100.89      1.73 o 
  -1   5   1     1962.01     2173.96     18.96 o 
   0   5   1     2732.24     2913.25     39.15 o 
   1   5   1      768.20      840.83      6.25 o 
   2   5   1     1224.93     1285.89      8.97 o 
   3   5   1       40.02       51.67      0.92 o 
   4   5   1      507.08      523.59      3.78 o 
   5   5   1      657.76      607.74      5.08 o 
   6   5   1       66.82       80.90      1.80 o 
   7   5   1      295.08      285.61      3.30 o 
   8   5   1      209.47      205.91      2.89 o 
   9   5   1       32.14       26.66      2.24 o 
  10   5   1       49.19       46.76      2.94 o 
  11   5   1      679.51      679.40     12.23 o 
  12   5   1        0.00        1.09      1.61 o 
 -12   6   1       27.60       35.56      2.97 o 
 -11   6   1       93.93       96.98      3.95 o 
 -10   6   1      109.32      115.48      3.44 o 
  -9   6   1      207.20      211.35      4.46 o 
  -8   6   1      193.19      193.61      3.82 o 
  -7   6   1      360.79      355.77      4.71 o 
  -6   6   1      378.50      404.64      3.91 o 
  -5   6   1      950.66      899.31      6.41 o 
  -4   6   1      894.18      829.65      6.87 o 
  -3   6   1      800.38      903.24      8.12 o 
  -2   6   1        0.21        2.78      0.90 o 
  -1   6   1      516.06      557.31      5.55 o 
   0   6   1      730.96      732.08      8.55 o 
   1   6   1     2885.12     3114.29     36.15 o 
   2   6   1      109.14       93.39      1.39 o 
   3   6   1      312.16      364.67      3.22 o 
   4   6   1        2.56        3.81      0.45 o 
   5   6   1        0.52        1.21      0.36 o 
   6   6   1      882.49      893.68      8.12 o 
   7   6   1     2514.18     2486.22     26.33 o 
   8   6   1      180.18      178.39      6.05 o 
   9   6   1      153.52      169.59      4.09 o 
  10   6   1      110.92      116.86      4.09 o 
  11   6   1      183.94      183.34     10.21 o 
  12   6   1        3.19        4.86      1.98 o 
 -12   7   1      314.46      330.24      9.40 o 
 -11   7   1      290.67      278.86      6.70 o 
 -10   7   1       98.17       93.03      3.15 o 
  -9   7   1      409.03      397.65      6.56 o 
  -8   7   1      778.52      765.86     11.11 o 
  -7   7   1       52.18       51.92      2.12 o 
  -6   7   1      559.65      567.37      6.32 o 
  -5   7   1       47.32       42.17      1.07 o 
  -4   7   1      594.16      604.27      8.05 o 
  -3   7   1      382.35      377.27      5.41 o 
  -2   7   1      648.32      772.38      7.64 o 
  -1   7   1      281.75      297.12      3.42 o 
   0   7   1       12.75        4.44      0.69 o 
   1   7   1       38.97       60.65      1.42 o 
   2   7   1      134.31      170.56      2.00 o 
   3   7   1      232.95      225.79      2.66 o 
   4   7   1      114.23      108.91      2.05 o 
   5   7   1      223.35      206.83      2.82 o 
   6   7   1      739.95      713.45      7.91 o 
   7   7   1        5.51        3.69      0.97 o 
   8   7   1      119.69      122.30      3.33 o 
   9   7   1       53.11       55.37      2.43 o 
  10   7   1        1.60        2.42      1.28 o 
  11   7   1       37.15       30.19      2.70 o 
 -11   8   1       13.34       13.80      2.07 o 
 -10   8   1        8.68        6.99      1.33 o 
  -9   8   1        0.99        1.54      1.02 o 
  -8   8   1       42.55       39.85      2.68 o 
  -7   8   1      118.36      113.82      2.78 o 
  -6   8   1      429.68      407.18      4.60 o 
  -5   8   1       69.55       51.58      1.70 o 
  -4   8   1       15.57       16.30      1.16 o 
  -3   8   1      350.87      331.84      3.78 o 
  -2   8   1      294.21      280.22      3.47 o 
  -1   8   1      923.63      926.78      7.56 o 
   0   8   1        1.49        7.11      0.53 o 
   1   8   1     1696.09     1918.53     16.37 o 
   2   8   1      509.11      487.55      4.74 o 
   3   8   1      369.49      384.02      3.74 o 
   4   8   1      151.96      168.10      2.86 o 
   5   8   1      140.38      141.40      2.28 o 
   6   8   1       15.08       25.65      2.22 o 
   7   8   1       62.25       63.90      2.37 o 
   8   8   1        0.92        0.64      1.03 o 
   9   8   1      228.00      223.28      4.83 o 
  10   8   1        0.91        0.93      1.24 o 
  11   8   1      231.75      248.47      7.91 o 
 -11   9   1        2.83        2.22      1.42 o 
 -10   9   1        0.17        0.39      0.99 o 
  -9   9   1      199.14      210.76      5.12 o 
  -8   9   1      168.04      163.05      3.93 o 
  -7   9   1      638.72      585.69      8.03 o 
  -6   9   1      215.04      209.59      3.10 o 
  -5   9   1      122.15      105.31      2.43 o 
  -4   9   1      126.18      132.28      2.55 o 
  -3   9   1        0.44       -0.27      0.41 o 
  -2   9   1      337.84      343.61      4.01 o 
  -1   9   1     1035.80      962.85      7.89 o 
   0   9   1        9.19        7.12      0.99 o 
   1   9   1        4.88        1.96      0.44 o 
   2   9   1      397.46      411.17      6.30 o 
   3   9   1        9.70        6.31      0.53 o 
   4   9   1      121.30      137.84      2.02 o 
   5   9   1      764.30      697.57      6.76 o 
   6   9   1      957.22      912.80      9.76 o 
   7   9   1       72.43       74.96      2.65 o 
   8   9   1       13.18       13.08      1.51 o 
   9   9   1        0.03        1.92      1.07 o 
  10   9   1        2.39        2.05      1.39 o 
 -10  10   1       34.49       30.79      2.30 o 
  -9  10   1        0.00        0.73      1.00 o 
  -8  10   1        1.85        0.56      0.88 o 
  -7  10   1      518.10      509.92      6.75 o 
  -6  10   1       16.10       13.06      1.20 o 
  -5  10   1      159.71      154.91      3.98 o 
  -4  10   1      104.66       91.41      2.66 o 
  -3  10   1       63.22       55.77      1.39 o 
  -2  10   1        7.80        4.50      0.78 o 
  -1  10   1      452.61      435.72      7.11 o 
   0  10   1       61.12       55.12      2.25 o 
   1  10   1      203.96      212.51      4.68 o 
   2  10   1     1353.02     1250.24     13.64 o 
   3  10   1      489.42      496.45      5.14 o 
   4  10   1        9.22        9.52      0.67 o 
   5  10   1      251.62      255.90      3.16 o 
   6  10   1       75.81       79.63      2.36 o 
   7  10   1        8.88       12.24      1.51 o 
   8  10   1      181.45      192.11      4.44 o 
   9  10   1        1.98        2.85      1.10 o 
  10  10   1       96.86      109.61      4.24 o 
 -10  11   1       62.75       66.54      3.50 o 
  -9  11   1        4.36        1.81      1.11 o 
  -8  11   1       87.91       86.08      3.00 o 
  -7  11   1       67.92       61.07      2.24 o 
  -6  11   1        5.21        4.72      0.92 o 
  -5  11   1      582.67      551.77      6.71 o 
  -4  11   1       12.40        3.74      0.56 o 
  -3  11   1      525.44      470.93      5.64 o 
  -2  11   1     1072.88     1031.17     12.00 o 
  -1  11   1      176.37      180.83      3.61 o 
   0  11   1      243.38      249.42      5.25 o 
   1  11   1       39.75       36.62      2.90 o 
   2  11   1      395.16      321.25     10.46 o 
   3  11   1      191.21      192.12      3.36 o 
   4  11   1       20.44       21.96      1.03 o 
   5  11   1      570.40      525.48      6.04 o 
   6  11   1      887.36      816.06      9.23 o 
   7  11   1       21.87       20.50      1.72 o 
   8  11   1        8.95        7.08      1.34 o 
   9  11   1        3.50        4.13      1.27 o 
  -9  12   1        1.97        2.24      1.12 o 
  -8  12   1       81.54       80.22      2.98 o 
  -7  12   1      203.26      215.47      4.21 o 
  -6  12   1      271.47      282.56      5.54 o 
  -5  12   1       64.50       65.29      2.24 o 
  -4  12   1       49.33       45.93      1.63 o 
  -3  12   1      275.26      254.76      4.43 o 
  -2  12   1      189.00      180.06      3.70 o 
  -1  12   1      362.49      350.93      7.19 o 
   0  12   1      479.53      475.54      6.94 o 
   1  12   1      663.15      544.47      9.22 o 
   2  12   1       67.94       71.71      2.99 o 
   3  12   1       43.49       29.12      3.03 o 
   4  12   1       51.72       59.98      2.92 o 
   5  12   1       16.60       20.76      1.66 o 
   6  12   1       22.49       19.28      1.49 o 
   7  12   1       58.40       62.95      2.60 o 
   8  12   1      139.30      156.06      4.14 o 
   9  12   1       34.48       29.88      2.26 o 
  -8  13   1      227.62      250.99      5.33 o 
  -7  13   1        1.28        1.05      2.22 o 
  -6  13   1       79.54       72.52      4.91 o 
  -5  13   1      222.23      251.05      6.39 o 
  -4  13   1      144.20      138.86      3.26 o 
  -3  13   1      664.10      589.00      8.13 o 
  -2  13   1      113.44      121.73      3.98 o 
  -1  13   1       48.92       61.65      2.26 o 
   0  13   1       17.81       13.56      1.31 o 
   1  13   1        3.33        9.92      1.21 o 
   2  13   1       21.10       20.53      1.97 o 
   3  13   1       31.17       27.91      2.37 o 
   4  13   1        5.88        6.36      1.48 o 
   5  13   1        4.13        1.99      3.32 o 
   6  13   1       46.24       41.53      3.76 o 
   7  13   1      104.27      117.02      4.05 o 
   8  13   1      251.12      259.00      6.40 o 
  -8  14   1       73.11       79.49      7.34 o 
  -7  14   1      288.83      304.58      9.65 o 
  -6  14   1       28.90       30.64      3.51 o 
  -5  14   1      103.93       95.35      4.03 o 
  -4  14   1       97.41      119.27      3.10 o 
  -3  14   1      167.72      161.96      3.65 o 
  -2  14   1       23.91       24.67      1.68 o 
  -1  14   1      252.96      245.27      4.83 o 
   0  14   1       93.93       76.52      2.61 o 
   1  14   1      107.74       96.65      2.92 o 
   2  14   1      121.30      105.65      3.02 o 
   3  14   1       19.02       20.83      1.70 o 
   4  14   1       10.16        6.04      1.00 o 
   5  14   1      267.81      262.36      8.36 o 
   6  14   1        0.51        1.60      1.65 o 
   7  14   1      200.85      226.69     11.91 o 
  -6  15   1       95.42      101.83      5.48 o 
  -5  15   1       26.21       35.55      5.97 o 
  -4  15   1       10.25       11.03      1.27 o 
  -3  15   1      151.63      149.13      3.60 o 
  -2  15   1       12.07       10.66      1.35 o 
  -1  15   1       11.95       16.78      1.57 o 
   0  15   1      102.66       98.21      3.45 o 
   1  15   1        6.67        5.16      1.14 o 
   2  15   1      118.30      107.25      3.18 o 
   3  15   1       41.34       40.36      4.55 o 
   4  15   1       15.56       15.56      1.50 o 
   5  15   1      369.67      378.12     10.62 o 
   6  15   1       17.63       16.94      2.91 o 
  -5  16   1       49.83       38.61      4.32 o 
  -4  16   1      157.03      156.60      5.04 o 
  -3  16   1       18.46       17.65      1.74 o 
  -2  16   1       89.35       89.21      2.98 o 
  -1  16   1      366.92      360.14      6.47 o 
   0  16   1       70.50       82.31      2.96 o 
   1  16   1        7.53        2.79      1.32 o 
   2  16   1      300.94      300.42      5.74 o 
   3  16   1      136.82      135.94      6.52 o 
   4  16   1      223.41      251.55      9.50 o 
   5  16   1      130.97      134.40      6.29 o 
  -3  17   1        7.60        5.39      1.59 o 
  -2  17   1       88.45       86.33      3.09 o 
  -1  17   1        4.35        3.85      1.17 o 
   0  17   1       54.08       59.53      2.64 o 
   1  17   1       38.26       25.50      2.02 o 
   2  17   1       86.62       96.42      3.24 o 
   3  17   1       66.14       65.61      3.17 o 
 -13   0   2        1.19        1.51      1.35 o 
 -12   0   2      392.76      412.70      8.00 o 
 -11   0   2        7.47        6.28      1.37 o 
 -10   0   2       25.79       29.99      2.19 o 
  -9   0   2      202.33      208.02      5.52 o 
  -8   0   2       81.25       67.94      3.89 o 
  -7   0   2     2461.74     2552.36     27.46 o 
  -6   0   2     2069.28     2179.40     23.40 o 
  -5   0   2     1064.16     1114.87     12.64 o 
  -4   0   2     1597.33     1595.46     16.99 o 
  -3   0   2     6345.31     5962.82     64.91 o 
  -2   0   2     2084.95     2260.44     19.92 o 
  -1   0   2     7544.63     6574.74    545.22 o 
   0   0   2    14824.97    13930.50    251.05 o 
   1   0   2     1027.05     1160.11     14.15 o 
   2   0   2    33550.28    32221.74    388.06 o 
   3   0   2     7536.21     7745.62     67.21 o 
   4   0   2    11421.28    11999.99    109.73 o 
   5   0   2      703.24      720.21      7.61 o 
   6   0   2       55.15       62.02      1.67 o 
   7   0   2      688.48      688.02      9.23 o 
   8   0   2       14.12       18.23      1.57 o 
   9   0   2      171.42      204.33      4.74 o 
  10   0   2      327.90      347.11      6.73 o 
  11   0   2      602.53      653.70     10.50 o 
  12   0   2       17.54       23.06      2.36 o 
 -13   1   2        3.74        3.80      1.05 o 
 -12   1   2       71.53       68.82      2.86 o 
 -11   1   2      265.43      275.30      4.25 o 
 -10   1   2        0.12       -0.21      0.61 o 
  -9   1   2      659.83      608.77      7.79 o 
  -8   1   2     1344.41     1320.98     12.11 o 
  -7   1   2     1339.83     1372.34     13.59 o 
  -6   1   2       95.44      124.28      2.14 o 
  -5   1   2     4119.71     4420.60     31.55 o 
  -4   1   2     1939.95     2037.56     16.51 o 
  -3   1   2      100.65       91.95      1.24 o 
  -2   1   2     8145.42     7528.38     49.86 o 
  -1   1   2    11181.10    10882.56     86.13 o 
   0   1   2      390.22      412.42      5.51 o 
   1   1   2     3811.06     3884.25     54.00 o 
   2   1   2    28864.66    28601.54    171.26 o 
   3   1   2       20.45       27.67      0.62 o 
   4   1   2       69.96       83.71      1.86 o 
   5   1   2       26.00       23.54      0.73 o 
   6   1   2      428.29      444.54      4.19 o 
   7   1   2      341.39      368.47      3.87 o 
   8   1   2      111.93       89.84      3.33 o 
   9   1   2       12.59       21.96      1.29 o 
  10   1   2       26.30       30.96      1.63 o 
  11   1   2        8.56        7.14      1.09 o 
  12   1   2      303.73      316.64      4.94 o 
 -13   2   2      172.76      211.97      4.08 o 
 -12   2   2       70.12       72.39      2.33 o 
 -11   2   2       19.59       19.69      1.37 o 
 -10   2   2       11.06       10.24      1.04 o 
  -9   2   2      102.36      106.01      3.34 o 
  -8   2   2      827.44      859.31      8.61 o 
  -7   2   2       18.81       16.26      1.22 o 
  -6   2   2     1075.09     1114.23      9.21 o 
  -5   2   2       33.86       36.34      1.31 o 
  -4   2   2        0.20        0.74      0.33 o 
  -3   2   2      464.06      479.41      4.00 o 
  -2   2   2     4178.52     4323.55     67.55 o 
  -1   2   2     1441.70     1437.16     14.13 o 
   0   2   2     5077.59     4907.17     51.53 o 
   1   2   2      758.43      809.19      6.17 o 
   2   2   2     5632.08     5584.81     37.80 o 
   3   2   2     6457.63     7091.46     40.38 o 
   4   2   2        2.59        6.08      0.38 o 
   5   2   2      899.93      926.27      6.34 o 
   6   2   2       86.26       86.56      2.01 o 
   7   2   2        4.90        3.51      1.19 o 
   8   2   2      548.41      542.31      5.75 o 
   9   2   2      173.45      163.52      2.94 o 
  10   2   2      288.60      304.10      4.40 o 
  11   2   2       75.31       97.32      2.57 o 
  12   2   2        2.06        1.15      0.95 o 
 -13   3   2       20.71       23.73      6.08 o 
 -12   3   2       13.65       14.87      1.37 o 
 -11   3   2       20.87       21.90      1.46 o 
 -10   3   2      283.04      270.52      3.69 o 
  -9   3   2        1.22        2.57      0.66 o 
  -8   3   2       43.37       47.83      1.60 o 
  -7   3   2      299.01      299.11      3.91 o 
  -6   3   2      197.64      198.92      2.91 o 
  -5   3   2       54.65       45.85      1.10 o 
  -4   3   2       32.40       33.49      0.75 o 
  -3   3   2        0.28       -0.15      0.17 o 
  -2   3   2      453.50      457.31      4.42 o 
  -1   3   2      321.88      347.07      3.14 o 
   0   3   2        5.97        0.87      0.20 o 
   1   3   2     5114.50     5099.45     47.78 o 
   2   3   2      593.07      616.58      4.54 o 
   3   3   2      273.36      299.86      2.50 o 
   4   3   2      757.85      813.62      5.84 o 
   5   3   2      732.67      754.97      5.38 o 
   6   3   2      133.48      166.40      2.24 o 
   7   3   2       12.85       18.32      0.94 o 
   8   3   2      619.39      585.73      6.05 o 
   9   3   2      634.28      653.50      6.81 o 
  10   3   2      305.78      329.54      4.59 o 
  11   3   2      305.98      327.32      5.29 o 
  12   3   2      296.67      326.00      7.43 o 
 -13   4   2       63.92       65.65      5.80 o 
 -12   4   2      138.99      134.36      4.55 o 
 -11   4   2       45.69       48.80      2.98 o 
 -10   4   2      227.51      224.02      3.33 o 
  -9   4   2      109.41      112.28      2.32 o 
  -8   4   2      479.37      486.73      5.74 o 
  -7   4   2       14.76       13.01      0.94 o 
  -6   4   2      495.65      548.23      5.59 o 
  -5   4   2       80.22       90.60      1.57 o 
  -4   4   2     1119.40     1187.24      9.26 o 
  -3   4   2      534.12      554.04      4.52 o 
  -2   4   2     2825.85     2929.82     24.88 o 
  -1   4   2       57.57       66.38      0.99 o 
   0   4   2     1377.99     1361.60     11.05 o 
   1   4   2      203.18      165.44      1.85 o 
   2   4   2       46.32       53.07      1.25 o 
   3   4   2      781.98      913.80      6.71 o 
   4   4   2      296.97      271.78      2.37 o 
   5   4   2      510.11      514.44      3.99 o 
   6   4   2     1638.32     1615.85     11.25 o 
   7   4   2        0.66        2.39      0.53 o 
   8   4   2      756.02      784.74      7.43 o 
   9   4   2      147.30      145.98      2.75 o 
  10   4   2       57.15       55.36      2.09 o 
  11   4   2       14.89       17.59      2.14 o 
  12   4   2      162.80      188.10     12.50 o 
 -12   5   2       22.26       20.66      2.30 o 
 -11   5   2      632.43      658.49     10.86 o 
 -10   5   2       48.68       44.64      1.98 o 
  -9   5   2     1720.22     1746.99     14.29 o 
  -8   5   2      552.15      538.28      5.58 o 
  -7   5   2      490.23      502.66      5.62 o 
  -6   5   2       50.67       43.71      1.22 o 
  -5   5   2      133.01      110.43      1.75 o 
  -4   5   2       46.10       57.46      0.94 o 
  -3   5   2      528.06      558.11      5.90 o 
  -2   5   2      124.63      129.61      1.94 o 
  -1   5   2       79.90       88.96      1.26 o 
   0   5   2      140.31      158.27      1.79 o 
   1   5   2     3752.90     4316.77     31.60 o 
   2   5   2      423.30      458.39      3.91 o 
   3   5   2       78.22      109.08      1.32 o 
   4   5   2       49.56       41.69      0.87 o 
   5   5   2     1329.43     1241.13      8.73 o 
   6   5   2      177.86      201.27      2.39 o 
   7   5   2        2.94        2.39      0.56 o 
   8   5   2        0.48        0.73      0.62 o 
   9   5   2      242.43      239.05      5.54 o 
  10   5   2      441.75      451.58      8.44 o 
  11   5   2       70.24       78.04      3.55 o 
  12   5   2       20.25       16.60      2.69 o 
 -12   6   2        3.17        1.50      1.43 o 
 -11   6   2      266.84      273.40      6.45 o 
 -10   6   2       10.52       11.95      1.69 o 
  -9   6   2      311.58      297.95      5.43 o 
  -8   6   2      239.18      240.81      4.32 o 
  -7   6   2       11.71       10.04      1.40 o 
  -6   6   2       12.44       14.87      0.86 o 
  -5   6   2        0.81        2.07      0.58 o 
  -4   6   2       16.05       20.96      0.73 o 
  -3   6   2      294.31      337.40      5.02 o 
  -2   6   2     1866.38     2030.92     16.26 o 
  -1   6   2      668.14      667.17      5.86 o 
   0   6   2     1336.96     1563.83     14.75 o 
   1   6   2       10.21       19.60      0.82 o 
   2   6   2     1622.45     1725.97     15.89 o 
   3   6   2     2846.43     3038.80     19.40 o 
   4   6   2      899.15      897.35      6.42 o 
   5   6   2       11.86       22.56      0.78 o 
   6   6   2       98.37       84.25      2.19 o 
   7   6   2      233.88      199.61      3.99 o 
   8   6   2      252.86      270.61      4.98 o 
   9   6   2      191.43      176.30      4.80 o 
  10   6   2        2.29        1.11      1.25 o 
  11   6   2      393.01      420.43     15.15 o 
 -12   7   2      149.54      153.33      6.28 o 
 -11   7   2       27.23       28.15      2.55 o 
 -10   7   2        3.09        3.89      1.66 o 
  -9   7   2      186.55      178.60      4.14 o 
  -8   7   2     1357.79     1298.60     16.68 o 
  -7   7   2     1388.63     1315.50     16.41 o 
  -6   7   2     1290.75     1185.85     11.20 o 
  -5   7   2       49.51       58.33      2.23 o 
  -4   7   2      698.58      809.35      7.76 o 
  -3   7   2      131.98      147.53      2.55 o 
  -2   7   2      575.20      626.09      5.72 o 
  -1   7   2     2681.75     2919.52     26.60 o 
   0   7   2       12.83       12.38      0.75 o 
   1   7   2      231.83      284.81      3.04 o 
   2   7   2      247.23      276.97      3.57 o 
   3   7   2      283.53      325.75      3.87 o 
   4   7   2      277.17      231.72      3.42 o 
   5   7   2      245.16      238.91      3.17 o 
   6   7   2      574.30      495.05      6.16 o 
   7   7   2       31.04       29.25      1.83 o 
   8   7   2      258.80      256.17      4.91 o 
   9   7   2      793.41      785.28     11.87 o 
  10   7   2      110.53      121.11      4.27 o 
  11   7   2      286.43      295.63     11.26 o 
 -11   8   2      126.71      129.06      4.57 o 
 -10   8   2        6.16        6.52      1.34 o 
  -9   8   2        0.07        0.11      0.89 o 
  -8   8   2       13.19       12.55      1.40 o 
  -7   8   2      116.40      116.65      3.12 o 
  -6   8   2     1021.32      932.51     10.90 o 
  -5   8   2     1473.34     1473.74     15.29 o 
  -4   8   2      179.58      198.41      2.86 o 
  -3   8   2       73.40       71.90      1.35 o 
  -2   8   2      124.42      117.63      1.74 o 
  -1   8   2      483.89      536.04      4.69 o 
   0   8   2     1110.45     1288.19     13.91 o 
   1   8   2       30.12       17.40      0.89 o 
   2   8   2      241.77      277.87      3.95 o 
   3   8   2        1.24        5.21      1.24 o 
   4   8   2        7.06        5.82      0.63 o 
   5   8   2      222.15      198.70      3.90 o 
   6   8   2      225.21      203.77      3.65 o 
   7   8   2        2.08        1.08      0.80 o 
   8   8   2      182.40      181.19      4.17 o 
   9   8   2       90.95       87.85      3.51 o 
  10   8   2      310.93      327.60      7.28 o 
  11   8   2       64.07       72.47      4.42 o 
 -11   9   2       75.46       73.47      5.04 o 
 -10   9   2        2.06        3.97      1.18 o 
  -9   9   2       61.43       62.28      2.65 o 
  -8   9   2       26.63       22.20      1.76 o 
  -7   9   2        9.88       10.09      1.16 o 
  -6   9   2       87.09       83.90      2.59 o 
  -5   9   2     1651.75     1642.94     21.68 o 
  -4   9   2        2.35        1.06      0.64 o 
  -3   9   2       10.38       14.83      0.86 o 
  -2   9   2      377.70      380.86      4.00 o 
  -1   9   2      251.26      225.43      2.92 o 
   0   9   2        0.89        1.74      0.67 o 
   1   9   2     3940.34     4267.91     60.14 o 
   2   9   2      180.60      187.34      2.54 o 
   3   9   2      128.98       86.14      1.68 o 
   4   9   2      511.58      497.88      5.04 o 
   5   9   2       41.66       50.62      3.55 o 
   6   9   2      182.47      166.31      3.35 o 
   7   9   2        7.54        6.88      1.13 o 
   8   9   2       10.24       13.27      1.52 o 
   9   9   2      156.71      169.51      5.10 o 
  10   9   2       59.56       68.16      4.41 o 
 -11  10   2        5.48        8.31      1.79 o 
 -10  10   2       19.76       19.59      1.91 o 
  -9  10   2       15.34       11.39      1.48 o 
  -8  10   2       16.13       14.23      1.54 o 
  -7  10   2      287.85      262.39      4.60 o 
  -6  10   2      151.44      111.03      2.70 o 
  -5  10   2       62.29       52.93      2.21 o 
  -4  10   2       86.87       73.76      1.94 o 
  -3  10   2        0.13        0.60      0.44 o 
  -2  10   2       10.38       12.29      1.04 o 
  -1  10   2       26.88       34.36      1.34 o 
   0  10   2       81.08       79.73      2.67 o 
   1  10   2        7.10        3.46      0.93 o 
   2  10   2       24.60       12.00      0.94 o 
   3  10   2       14.75       12.33      1.10 o 
   4  10   2       11.40        6.68      0.68 o 
   5  10   2       34.24       23.65      1.46 o 
   6  10   2       23.17       23.58      1.53 o 
   7  10   2       18.86       17.09      1.58 o 
   8  10   2        5.30        6.41      1.26 o 
   9  10   2      172.16      165.60      4.34 o 
  10  10   2        2.42        7.20      2.02 o 
 -10  11   2       63.35       64.26      3.04 o 
  -9  11   2        7.27        4.99      1.25 o 
  -8  11   2      192.88      209.98      4.62 o 
  -7  11   2       26.77       28.69      1.76 o 
  -6  11   2       69.07       55.19      2.00 o 
  -5  11   2      300.92      280.85      4.33 o 
  -4  11   2        0.06        0.51      0.43 o 
  -3  11   2        7.52        8.06      1.01 o 
  -2  11   2      186.31      151.63      3.68 o 
  -1  11   2      352.84      319.55      8.88 o 
   0  11   2      224.77      202.54      4.66 o 
   1  11   2     1143.60      971.99     13.75 o 
   2  11   2      229.08      175.65      4.60 o 
   3  11   2       23.32       20.49      1.30 o 
   4  11   2       29.88       31.67      1.61 o 
   5  11   2      102.53      105.97      3.81 o 
   6  11   2        0.94        0.77      0.79 o 
   7  11   2       54.94       58.48      2.47 o 
   8  11   2        0.09       -0.09      0.90 o 
   9  11   2        0.82        1.07      1.12 o 
  -9  12   2        4.06        4.60      1.30 o 
  -8  12   2      103.29       97.18      3.22 o 
  -7  12   2      222.68      208.75      4.12 o 
  -6  12   2       19.54       16.36      1.37 o 
  -5  12   2      345.15      313.42      8.71 o 
  -4  12   2       34.91       39.63      3.41 o 
  -3  12   2       44.04       32.89      1.65 o 
  -2  12   2       48.92       42.91      1.83 o 
  -1  12   2        0.50        1.78      0.91 o 
   0  12   2       18.60       27.85      2.01 o 
   1  12   2      411.98      368.09     10.58 o 
   2  12   2      103.83       80.10      7.72 o 
   3  12   2       50.70       43.69      2.60 o 
   4  12   2        2.14        3.06      2.13 o 
   5  12   2       75.18       70.95      3.67 o 
   6  12   2      331.85      328.78      5.89 o 
   7  12   2      245.97      276.04     10.58 o 
   8  12   2       34.46       42.91      2.96 o 
   9  12   2      270.18      296.44      7.11 o 
  -9  13   2      149.74      145.88      4.19 o 
  -8  13   2       85.24       92.28      3.94 o 
  -7  13   2       25.60       28.45      3.48 o 
  -6  13   2      219.91      210.84      9.67 o 
  -5  13   2      283.37      279.49      6.80 o 
  -4  13   2       86.75       83.99      2.31 o 
  -3  13   2        1.48        1.61      0.89 o 
  -2  13   2        0.89        3.08      0.87 o 
  -1  13   2       22.07       12.88      1.71 o 
   0  13   2      371.54      361.99      7.14 o 
   1  13   2       53.24       50.26      4.16 o 
   2  13   2       39.41       25.12      2.58 o 
   3  13   2      695.54      649.00     11.03 o 
   4  13   2       61.34       60.42      3.76 o 
   5  13   2        4.99        6.27      1.89 o 
   6  13   2        1.52       -1.18      1.41 o 
   7  13   2       32.44       33.04      2.62 o 
   8  13   2        4.89        5.61      1.61 o 
  -8  14   2        5.87        5.06      2.94 o 
  -7  14   2        1.72        5.00      2.06 o 
  -6  14   2      416.29      432.17     11.43 o 
  -5  14   2        1.85        2.50      1.33 o 
  -4  14   2       62.17       65.30      2.13 o 
  -3  14   2        6.49        9.04      1.15 o 
  -2  14   2      150.38      145.71      3.55 o 
  -1  14   2       34.96       38.61      1.99 o 
   0  14   2        3.24        9.09      1.99 o 
   1  14   2      417.60      386.88      7.84 o 
   2  14   2       45.71       52.22      2.81 o 
   3  14   2        1.58        0.66      1.14 o 
   4  14   2       40.34       40.74      3.78 o 
   5  14   2        3.20        5.71      2.02 o 
   6  14   2      452.01      410.35     11.65 o 
   7  14   2        8.23       13.19      3.84 o 
  -7  15   2        9.73        7.86      2.41 o 
  -6  15   2      431.04      471.19     12.41 o 
  -5  15   2      299.95      300.81     10.14 o 
  -4  15   2       40.51       44.86      2.58 o 
  -3  15   2      158.69      158.93      3.78 o 
  -2  15   2       15.64       19.73      1.96 o 
  -1  15   2      670.03      661.93      9.43 o 
   0  15   2       17.77       18.65      2.02 o 
   1  15   2       54.06       59.82      2.86 o 
   2  15   2      421.37      419.96      6.93 o 
   3  15   2       16.73       18.60      1.58 o 
   4  15   2      200.01      197.81      4.67 o 
   5  15   2       73.16       69.91      7.24 o 
   6  15   2       95.88       95.71      5.43 o 
  -5  16   2      593.11      623.59     14.39 o 
  -4  16   2       16.93       19.39      2.13 o 
  -3  16   2       92.14      113.76      3.28 o 
  -2  16   2       36.37       37.47      3.37 o 
  -1  16   2       31.17       34.06      2.14 o 
   0  16   2       95.79      102.96      3.30 o 
   1  16   2       53.58       46.36      2.36 o 
   2  16   2       72.91       74.68      2.79 o 
   3  16   2        5.96        7.07      1.54 o 
   4  16   2        5.12        4.78      1.61 o 
  -3  17   2        3.63        3.76      1.10 o 
  -2  17   2      224.39      214.86      5.39 o 
  -1  17   2       43.28       42.84      2.43 o 
   0  17   2       18.48       13.95      1.61 o 
   1  17   2      195.91      203.48      5.18 o 
   2  17   2       79.86       85.46      4.29 o 
 -13   1   3        4.25        4.57      1.04 o 
 -12   1   3       92.87       89.47      2.50 o 
 -11   1   3        1.06        0.22      0.70 o 
 -10   1   3       53.39       52.16      1.87 o 
  -9   1   3      117.52      111.41      2.49 o 
  -8   1   3        0.15        0.28      0.52 o 
  -7   1   3       93.03      100.94      2.05 o 
  -6   1   3      406.67      432.22      4.73 o 
  -5   1   3       49.11       54.83      1.17 o 
  -4   1   3     6217.29     6181.70     43.58 o 
  -3   1   3       10.46       10.81      0.56 o 
  -2   1   3     4661.69     4551.24     31.85 o 
  -1   1   3      411.25      373.66      3.11 o 
   0   1   3     8038.35     8038.97    132.00 o 
   1   1   3       49.92       69.02      1.35 o 
   2   1   3     6603.94     6624.30     45.32 o 
   3   1   3     7101.36     7510.21     58.48 o 
   4   1   3      283.05      317.83      2.81 o 
   5   1   3      108.87      101.89      1.48 o 
   6   1   3       23.02       28.81      1.72 o 
   7   1   3       64.09       55.32      1.90 o 
   8   1   3        1.15        0.47      0.60 o 
   9   1   3      139.12      131.50      2.67 o 
  10   1   3      166.16      168.97      3.21 o 
  11   1   3       72.17       72.15      3.34 o 
  12   1   3       49.19       46.17      2.14 o 
 -13   2   3       62.63       65.71      2.38 o 
 -12   2   3       93.00       97.16      2.61 o 
 -11   2   3      399.34      379.42      5.09 o 
 -10   2   3      126.30      122.07      2.77 o 
  -9   2   3      366.04      356.58      4.84 o 
  -8   2   3       22.15       23.57      1.27 o 
  -7   2   3       25.03       17.66      1.02 o 
  -6   2   3      135.76      125.29      2.12 o 
  -5   2   3      984.40     1016.78      8.29 o 
  -4   2   3     1560.07     1625.95     13.34 o 
  -3   2   3      592.66      603.51      5.38 o 
  -2   2   3     1277.97     1316.20      8.96 o 
  -1   2   3     9259.67     9194.95     60.92 o 
   0   2   3     3907.14     3707.67     29.10 o 
   1   2   3    10794.01    10394.83     94.17 o 
   2   2   3     2447.26     2710.54     17.82 o 
   3   2   3      377.47      372.47      3.83 o 
   4   2   3      218.58      233.57      2.43 o 
   5   2   3      128.46      108.68      1.55 o 
   6   2   3      136.35      139.86      2.03 o 
   7   2   3       10.04       23.30      2.68 o 
   8   2   3      115.60      105.34      2.88 o 
   9   2   3        0.24        0.71      0.69 o 
  10   2   3      134.10      141.31      3.44 o 
  11   2   3        9.73        6.78      1.36 o 
  12   2   3       12.76       12.77      2.72 o 
 -13   3   3       18.91       20.02      2.13 o 
 -12   3   3       15.85       18.52      1.46 o 
 -11   3   3        3.58        4.46      0.92 o 
 -10   3   3       11.39       11.09      1.14 o 
  -9   3   3      202.32      185.60      4.05 o 
  -8   3   3      525.49      501.62      5.82 o 
  -7   3   3       39.02       38.74      1.33 o 
  -6   3   3       89.66       94.49      1.89 o 
  -5   3   3       31.29       38.74      0.92 o 
  -4   3   3      450.21      435.84      4.28 o 
  -3   3   3       43.57       52.92      0.89 o 
  -2   3   3      187.25      184.18      1.83 o 
  -1   3   3        0.67       -0.20      0.23 o 
   0   3   3     3274.58     3280.09     47.04 o 
   1   3   3        2.67        1.59      0.37 o 
   2   3   3      519.49      554.91      4.67 o 
   3   3   3     1374.59     1588.69      9.84 o 
   4   3   3      280.90      316.74      2.89 o 
   5   3   3      320.52      354.12      3.26 o 
   6   3   3       47.51       53.88      1.27 o 
   7   3   3       64.33       61.07      1.44 o 
   8   3   3        4.02        8.54      0.89 o 
   9   3   3      113.76      116.76      2.50 o 
  10   3   3        6.04        6.37      0.98 o 
  11   3   3        6.34        8.39      1.45 o 
  12   3   3      144.78      166.26      6.35 o 
 -13   4   3       22.85       23.52      3.05 o 
 -12   4   3      145.66      145.50      4.00 o 
 -11   4   3      209.77      219.40      4.82 o 
 -10   4   3      143.36      142.31      2.78 o 
  -9   4   3       21.24       21.88      1.36 o 
  -8   4   3      522.26      511.23      5.92 o 
  -7   4   3       67.24       69.93      1.76 o 
  -6   4   3      228.43      205.78      5.27 o 
  -5   4   3     1523.02     1606.08     12.46 o 
  -4   4   3      313.00      320.54      3.36 o 
  -3   4   3        0.77        3.70      0.58 o 
  -2   4   3     1511.22     1584.08     11.53 o 
  -1   4   3     2439.50     2498.66     17.69 o 
   0   4   3       19.31       21.53      0.51 o 
   1   4   3      318.66      340.14      2.92 o 
   2   4   3     2135.60     2377.15     15.19 o 
   3   4   3      855.87      907.37      5.99 o 
   4   4   3      608.35      627.48      5.18 o 
   5   4   3      490.78      497.02      4.24 o 
   6   4   3     1595.74     1612.38     11.74 o 
   7   4   3      372.65      365.08      3.91 o 
   8   4   3      138.28      133.06      2.49 o 
   9   4   3      390.40      392.61      5.42 o 
  10   4   3      128.80      140.97      4.45 o 
  11   4   3        0.09       -0.32      1.29 o 
 -12   5   3       12.99       17.63      2.16 o 
 -11   5   3       56.24       54.46      3.75 o 
 -10   5   3      247.93      250.82      4.81 o 
  -9   5   3      956.62      928.26      9.52 o 
  -8   5   3     1481.37     1432.51     13.05 o 
  -7   5   3     1189.13     1149.45     10.61 o 
  -6   5   3       33.41       30.04      1.04 o 
  -5   5   3      763.13      785.45      6.22 o 
  -4   5   3      299.89      300.59      2.94 o 
  -3   5   3     1346.80     1430.81     11.36 o 
  -2   5   3     1329.86     1364.28     10.07 o 
  -1   5   3     5087.85     5204.80     36.59 o 
   0   5   3        0.01        0.21      0.27 o 
   1   5   3        0.84        1.92      0.35 o 
   2   5   3      409.20      427.00      3.64 o 
   3   5   3     1687.23     1847.12     12.24 o 
   4   5   3      594.14      533.82      4.03 o 
   5   5   3      160.41      170.74      2.25 o 
   6   5   3      308.94      330.92      4.16 o 
   7   5   3       46.39       49.27      1.51 o 
   8   5   3      746.34      702.95     10.44 o 
   9   5   3       22.30       22.63      2.12 o 
  10   5   3      163.71      152.95      4.71 o 
  11   5   3       62.22       65.77      3.55 o 
 -12   6   3      348.18      362.79      8.28 o 
 -11   6   3       79.63       88.40      3.20 o 
 -10   6   3        0.41        1.37      0.95 o 
  -9   6   3      707.98      692.39      8.87 o 
  -8   6   3      251.43      251.36      4.41 o 
  -7   6   3     1026.48     1012.38     10.07 o 
  -6   6   3     1202.65     1232.19     10.20 o 
  -5   6   3        3.64        3.50      0.42 o 
  -4   6   3      361.29      360.77      3.37 o 
  -3   6   3       10.11       23.67      0.96 o 
  -2   6   3      724.35      753.21      6.66 o 
  -1   6   3      567.87      637.66      5.11 o 
   0   6   3     1402.71     1407.45     10.48 o 
   1   6   3     1768.44     2005.81     17.19 o 
   2   6   3      400.43      454.07      4.39 o 
   3   6   3      434.24      434.75      4.76 o 
   4   6   3     1088.21     1067.81      7.15 o 
   5   6   3       38.47       40.54      1.06 o 
   6   6   3       22.48       14.47      1.16 o 
   7   6   3       17.38       14.92      1.38 o 
   8   6   3       50.96       49.54      2.55 o 
   9   6   3       59.65       58.84      2.92 o 
  10   6   3       15.99       16.30      2.65 o 
  11   6   3       32.09       32.64      2.84 o 
 -12   7   3        0.03       -0.29      1.30 o 
 -11   7   3       15.01       14.02      1.70 o 
 -10   7   3       89.33       89.41      3.09 o 
  -9   7   3      284.25      282.76      6.13 o 
  -8   7   3      141.25      134.48      3.89 o 
  -7   7   3      463.70      443.77      5.58 o 
  -6   7   3      202.75      194.79      3.15 o 
  -5   7   3      449.34      427.84      4.58 o 
  -4   7   3      140.97      125.67      1.82 o 
  -3   7   3        0.91        1.11      0.40 o 
  -2   7   3      147.43      178.09      2.25 o 
  -1   7   3      138.60      154.40      1.74 o 
   0   7   3      191.70      228.43      2.74 o 
   1   7   3     1176.64     1297.08     13.16 o 
   2   7   3        4.02        9.51      2.99 o 
   3   7   3       91.09       95.34      1.91 o 
   4   7   3      143.05      165.03      2.26 o 
   5   7   3      603.09      579.34      6.93 o 
   6   7   3      697.53      682.97      7.79 o 
   7   7   3       63.31       67.82      2.40 o 
   8   7   3       67.64       57.09      2.39 o 
   9   7   3        6.21        7.22      1.52 o 
  10   7   3      302.03      316.99      7.14 o 
  11   7   3        0.30        0.24      1.81 o 
 -12   8   3      226.88      243.98      8.99 o 
 -11   8   3      219.61      240.65      5.95 o 
 -10   8   3        2.58        2.20      1.06 o 
  -9   8   3        3.54        4.45      1.12 o 
  -8   8   3        5.04        7.75      1.35 o 
  -7   8   3     1339.75     1325.81     14.71 o 
  -6   8   3        0.49        1.16      0.75 o 
  -5   8   3       14.46       14.92      1.01 o 
  -4   8   3      607.93      588.64      6.12 o 
  -3   8   3      435.84      388.90      4.08 o 
  -2   8   3        1.74        1.77      0.39 o 
  -1   8   3     1113.37     1043.80      8.44 o 
   0   8   3      920.81      993.21     10.18 o 
   1   8   3      150.17      139.31      2.93 o 
   2   8   3      214.55      257.30      3.08 o 
   3   8   3      749.54      747.30      6.90 o 
   4   8   3      539.77      485.50      5.82 o 
   5   8   3      594.03      589.72      8.12 o 
   6   8   3      206.88      197.95      3.86 o 
   7   8   3        2.80        2.64      0.97 o 
   8   8   3      357.23      371.79      6.32 o 
   9   8   3       68.21       77.53      3.39 o 
  10   8   3        0.50        0.89      1.34 o 
 -11   9   3       12.57       15.64      1.87 o 
 -10   9   3       70.35       76.41      2.99 o 
  -9   9   3      149.58      161.60      4.09 o 
  -8   9   3      123.01      108.89      3.66 o 
  -7   9   3       89.11       84.78      3.28 o 
  -6   9   3      272.08      272.28      5.29 o 
  -5   9   3      621.64      572.47      7.46 o 
  -4   9   3       13.60        9.72      0.81 o 
  -3   9   3      197.92      182.00      2.47 o 
  -2   9   3      289.13      281.66      3.26 o 
  -1   9   3      895.58      903.77      8.00 o 
   0   9   3       86.48       94.22      2.09 o 
   1   9   3      392.74      392.20      4.66 o 
   2   9   3      867.58      845.49      9.41 o 
   3   9   3      136.69      127.32      2.14 o 
   4   9   3       21.79       21.46      1.29 o 
   5   9   3        1.43        1.06      1.08 o 
   6   9   3      116.68      117.15      2.81 o 
   7   9   3       80.65       78.10      2.71 o 
   8   9   3       11.50       16.21      1.62 o 
   9   9   3       28.83       28.33      2.41 o 
  10   9   3        0.49        0.42      1.30 o 
 -11  10   3        7.59        5.24      1.45 o 
 -10  10   3       45.62       46.15      2.66 o 
  -9  10   3        0.18       -0.95      0.95 o 
  -8  10   3       30.14       25.26      1.88 o 
  -7  10   3       55.40       60.99      2.44 o 
  -6  10   3       45.40       47.49      2.55 o 
  -5  10   3     2223.45     2136.17     33.70 o 
  -4  10   3      645.16      610.39      6.43 o 
  -3  10   3      683.59      695.62      7.68 o 
  -2  10   3      716.91      659.47     11.26 o 
  -1  10   3       26.02       30.27      2.31 o 
   0  10   3      228.41      199.93      4.46 o 
   1  10   3       63.04       80.65      3.08 o 
   2  10   3      245.10      240.42      4.17 o 
   3  10   3      886.73      900.82     18.48 o 
   4  10   3      564.72      516.93      8.62 o 
   5  10   3       16.57       12.79      1.34 o 
   6  10   3      193.23      169.56      3.48 o 
   7  10   3      133.92      140.27      3.63 o 
   8  10   3      303.32      300.21      5.74 o 
   9  10   3       69.98       74.29      3.40 o 
 -10  11   3      121.61      128.12      4.00 o 
  -9  11   3       19.52       19.29      1.88 o 
  -8  11   3        2.83        1.49      1.02 o 
  -7  11   3        6.43        6.83      1.06 o 
  -6  11   3       11.37        7.42      1.05 o 
  -5  11   3      657.94      630.52     16.24 o 
  -4  11   3       28.01       23.60      1.10 o 
  -3  11   3      279.66      250.97      5.53 o 
  -2  11   3      154.02      177.58      4.11 o 
  -1  11   3      150.92      120.00      6.28 o 
   0  11   3      795.24      732.52     10.99 o 
   1  11   3      101.83       85.07      3.58 o 
   2  11   3      471.61      467.69     13.18 o 
   3  11   3       56.71       36.61      1.87 o 
   4  11   3      931.90      806.18     14.18 o 
   5  11   3      679.17      654.19      8.78 o 
   6  11   3      463.58      482.77      7.42 o 
   7  11   3        8.93       10.35      1.60 o 
   8  11   3       25.58       28.74      2.52 o 
   9  11   3       45.09       37.99      3.47 o 
  -9  12   3        0.31        1.60      1.27 o 
  -8  12   3        0.04        0.11      0.90 o 
  -7  12   3      532.50      500.77      6.97 o 
  -6  12   3      437.13      449.77      7.04 o 
  -5  12   3       10.88       15.54      5.12 o 
  -4  12   3       14.75       10.96      1.38 o 
  -3  12   3      626.91      588.27     10.44 o 
  -2  12   3       82.47       70.93      2.64 o 
  -1  12   3      596.79      550.01      9.04 o 
   0  12   3       15.15       20.47      1.84 o 
   1  12   3       26.61       38.02      2.68 o 
   2  12   3      659.62      577.08     15.93 o 
   3  12   3        1.80        4.38      1.27 o 
   4  12   3       43.41       50.63      2.52 o 
   5  12   3      318.07      307.99     10.06 o 
   6  12   3        9.06       12.32      1.46 o 
   7  12   3       14.39       14.03      1.85 o 
   8  12   3      167.90      173.97      5.18 o 
  -9  13   3      392.89      454.79      9.12 o 
  -8  13   3        2.69        2.01      1.33 o 
  -7  13   3      143.94      145.90      6.37 o 
  -6  13   3       92.99       93.79      5.82 o 
  -5  13   3      205.80      186.91      9.19 o 
  -4  13   3       85.77       86.09      3.31 o 
  -3  13   3        0.00        0.44      0.74 o 
  -2  13   3        0.02        0.55      0.82 o 
  -1  13   3        1.91        5.80      1.20 o 
   0  13   3       19.81       24.12      2.04 o 
   1  13   3       53.22       47.78      3.02 o 
   2  13   3       98.15       81.01      3.32 o 
   3  13   3       98.58      114.89      4.03 o 
   4  13   3        1.41        2.87      1.55 o 
   5  13   3       57.14       67.79      4.14 o 
   6  13   3        2.46        1.71      2.36 o 
   7  13   3        0.00        2.20      3.35 o 
  -8  14   3       61.23       65.49      6.76 o 
  -7  14   3        2.29        1.06      1.97 o 
  -6  14   3      155.93      174.45      5.59 o 
  -5  14   3      156.29      152.46      5.04 o 
  -4  14   3      218.83      240.45      4.48 o 
  -3  14   3        0.68        0.41      0.78 o 
  -2  14   3       14.40       17.47      1.52 o 
  -1  14   3        6.78        4.20      1.19 o 
   0  14   3        4.81        4.27      2.27 o 
   1  14   3       68.47       75.55      3.58 o 
   2  14   3       63.06       68.78      3.23 o 
   3  14   3      232.61      229.78      7.41 o 
   4  14   3       57.08       64.55      4.11 o 
   5  14   3        0.13        2.05      1.60 o 
   6  14   3        5.82        8.57      2.41 o 
   7  14   3        0.89        4.97      2.96 o 
  -7  15   3      208.01      233.60      9.46 o 
  -6  15   3       64.93       55.91      4.24 o 
  -5  15   3       77.12       80.70      5.26 o 
  -4  15   3       28.23       35.61      1.84 o 
  -3  15   3       26.44       33.29      1.93 o 
  -2  15   3      109.96      121.21      3.40 o 
  -1  15   3       47.96       46.27      2.27 o 
   0  15   3       27.60       26.24      1.92 o 
   1  15   3       54.03       47.76      3.24 o 
   2  15   3        6.75        8.91      1.93 o 
   3  15   3       29.86       46.81      3.71 o 
   4  15   3       21.71       23.61      3.07 o 
   5  15   3       31.46       27.86      3.45 o 
  -5  16   3       22.07       35.44      3.09 o 
  -4  16   3      154.49      152.34      3.62 o 
  -3  16   3      160.12      179.00      6.08 o 
  -2  16   3        1.96        0.14      0.94 o 
  -1  16   3       54.90       54.13      2.61 o 
   0  16   3      318.80      314.06      6.01 o 
   1  16   3       15.36       16.33      1.67 o 
   2  16   3      250.54      251.44      5.80 o 
   3  16   3      350.21      374.10      7.41 o 
   4  16   3       11.53        8.87      1.47 o 
  -3  17   3       19.90       21.36      1.84 o 
  -2  17   3        0.12        0.02      1.02 o 
  -1  17   3      109.74      112.25      3.58 o 
   0  17   3        0.05        0.64      1.02 o 
   1  17   3      480.23      477.14      8.01 o 
   2  17   3      466.31      495.55     13.35 o 
 -13   0   4        7.97        5.43      1.53 o 
 -12   0   4        7.31       10.42      1.71 o 
 -11   0   4       14.22       14.72      2.08 o 
 -10   0   4      505.76      459.57      9.30 o 
  -9   0   4     2012.77     1917.48     29.84 o 
  -8   0   4       18.90       11.77      2.11 o 
  -7   0   4      142.11      144.49      3.25 o 
  -6   0   4     1496.35     1524.76     17.09 o 
  -5   0   4     1077.12     1100.99     12.03 o 
  -4   0   4     1499.01     1371.20     13.01 o 
  -3   0   4     2438.05     2455.18     29.03 o 
  -2   0   4    24778.30    23626.87    207.10 o 
  -1   0   4     2492.78     2601.50     25.74 o 
   0   0   4     2933.99     3204.42     39.32 o 
   1   0   4     4766.35     4943.15     75.25 o 
   2   0   4     5654.12     6065.26     62.75 o 
   3   0   4        7.49       20.15      0.98 o 
   4   0   4      519.08      499.97      5.49 o 
   5   0   4      211.23      226.33      4.50 o 
   6   0   4      702.57      710.36     13.89 o 
   7   0   4      104.07       89.56      3.67 o 
   8   0   4       60.52       41.33      2.11 o 
   9   0   4      186.33      173.77      4.39 o 
  10   0   4      328.92      354.48      6.94 o 
  11   0   4       49.00       59.94      3.05 o 
 -13   1   4        4.72        5.76      1.11 o 
 -12   1   4        0.00        0.01      0.80 o 
 -11   1   4      143.12      134.49      3.45 o 
 -10   1   4       19.62       19.42      1.54 o 
  -9   1   4      129.34      134.28      3.68 o 
  -8   1   4      629.61      614.95      6.68 o 
  -7   1   4     1258.74     1302.86     11.67 o 
  -6   1   4      933.67      936.08      8.76 o 
  -5   1   4      935.11     1047.87      8.44 o 
  -4   1   4     2839.17     2970.43     21.65 o 
  -3   1   4      375.46      381.66      3.19 o 
  -2   1   4       48.45       36.68      0.66 o 
  -1   1   4     8237.30     8127.60     77.43 o 
   0   1   4     2568.36     2675.89     21.32 o 
   1   1   4       47.27       55.48      1.31 o 
   2   1   4     5157.22     5624.07     75.02 o 
   3   1   4     2335.76     2549.83     17.09 o 
   4   1   4     1695.99     1825.11     11.87 o 
   5   1   4      276.19      293.79      3.04 o 
   6   1   4      106.20      100.29      2.63 o 
   7   1   4      308.38      253.33      3.42 o 
   8   1   4      125.14      101.97      2.23 o 
   9   1   4       93.41      100.60      2.37 o 
  10   1   4       34.84       45.83      1.89 o 
  11   1   4        0.13       -0.24      0.89 o 
 -13   2   4        1.21        1.29      0.91 o 
 -12   2   4        1.74        2.02      1.00 o 
 -11   2   4        4.75        2.82      1.01 o 
 -10   2   4        1.08        1.00      0.73 o 
  -9   2   4     1221.44     1142.27     11.08 o 
  -8   2   4       21.17       20.41      1.51 o 
  -7   2   4      330.74      341.38      4.76 o 
  -6   2   4     2547.75     2571.98     23.34 o 
  -5   2   4      222.63      227.06      2.85 o 
  -4   2   4     3595.05     3769.09     26.81 o 
  -3   2   4       11.26        9.68      0.83 o 
  -2   2   4       87.39       69.21      0.94 o 
  -1   2   4       26.76       19.71      0.81 o 
   0   2   4     1684.82     1867.39     15.64 o 
   1   2   4     4219.72     4377.03     50.17 o 
   2   2   4      434.37      442.71      4.91 o 
   3   2   4     3743.60     4156.34     27.26 o 
   4   2   4     3042.87     3077.70     20.69 o 
   5   2   4      427.54      410.06      4.24 o 
   6   2   4       72.52       84.26      1.68 o 
   7   2   4      232.86      185.00      3.74 o 
   8   2   4      150.06      134.82      2.56 o 
   9   2   4       29.93       36.47      1.94 o 
  10   2   4      153.76      161.11      3.51 o 
  11   2   4      356.57      404.10      7.27 o 
 -13   3   4       78.19       77.03      2.71 o 
 -12   3   4        0.75        0.92      1.04 o 
 -11   3   4       54.08       55.08      2.06 o 
 -10   3   4      320.79      298.08      4.57 o 
  -9   3   4       84.24       85.34      2.22 o 
  -8   3   4        4.86        6.74      0.81 o 
  -7   3   4        9.02        7.69      0.75 o 
  -6   3   4        1.94        2.72      0.49 o 
  -5   3   4       63.52       53.32      1.14 o 
  -4   3   4      283.16      239.29      2.54 o 
  -3   3   4      362.27      336.09      3.35 o 
  -2   3   4       85.83       73.76      1.00 o 
  -1   3   4     1034.49      949.39      7.16 o 
   0   3   4      157.91      200.70      2.49 o 
   1   3   4      476.53      473.01      4.95 o 
   2   3   4       69.06       69.78      1.68 o 
   3   3   4      406.91      418.71      3.73 o 
   4   3   4     5190.12     5584.92     34.38 o 
   5   3   4      111.65      162.55      2.53 o 
   6   3   4      507.78      491.34      5.08 o 
   7   3   4      854.08      878.92      8.79 o 
   8   3   4       19.27       15.29      1.34 o 
   9   3   4      246.74      238.42      4.09 o 
  10   3   4      294.85      285.84      5.43 o 
  11   3   4        5.50        5.49      1.75 o 
 -13   4   4        8.14        9.02      3.06 o 
 -12   4   4       19.22       18.06      1.82 o 
 -11   4   4       69.09       72.93      2.14 o 
 -10   4   4      556.38      527.26      6.57 o 
  -9   4   4       16.20       14.91      1.18 o 
  -8   4   4     1237.12     1203.11     12.59 o 
  -7   4   4        0.09        0.35      0.49 o 
  -6   4   4       17.31       16.27      0.77 o 
  -5   4   4     2107.72     2183.62     16.26 o 
  -4   4   4     1529.23     1653.43     12.40 o 
  -3   4   4      242.87      241.09      2.44 o 
  -2   4   4      138.68      149.80      1.59 o 
  -1   4   4      252.21      275.79      2.59 o 
   0   4   4      122.38       95.81      1.31 o 
   1   4   4     1249.99     1411.86     11.38 o 
   2   4   4     1060.32     1289.76     10.17 o 
   3   4   4     3954.30     4330.37     27.21 o 
   4   4   4      905.52      890.34      6.96 o 
   5   4   4      441.17      467.53      4.75 o 
   6   4   4     1861.55     1929.98     15.03 o 
   7   4   4       12.22       18.50      1.18 o 
   8   4   4       70.60       72.36      2.09 o 
   9   4   4       41.62       39.79      2.15 o 
  10   4   4      213.84      207.18      7.53 o 
  11   4   4      224.38      231.50      6.35 o 
 -13   5   4      173.02      174.34     13.54 o 
 -12   5   4       44.80       37.62      2.87 o 
 -11   5   4       60.61       58.05      3.54 o 
 -10   5   4       40.19       37.23      2.06 o 
  -9   5   4       40.97       43.58      1.70 o 
  -8   5   4        6.43        4.85      0.90 o 
  -7   5   4     1078.03     1020.78      9.64 o 
  -6   5   4      616.35      616.64      5.75 o 
  -5   5   4      219.85      286.40      3.05 o 
  -4   5   4      108.97       94.81      1.41 o 
  -3   5   4      235.78      234.09      2.41 o 
  -2   5   4        0.01        1.20      0.27 o 
  -1   5   4        7.68        3.38      0.58 o 
   0   5   4      365.67      393.94      3.44 o 
   1   5   4      344.70      386.44      3.38 o 
   2   5   4      297.01      364.67      3.58 o 
   3   5   4       97.15      128.55      1.60 o 
   4   5   4       64.94       86.82      1.35 o 
   5   5   4       69.90       54.43      1.58 o 
   6   5   4      198.58      231.30      3.14 o 
   7   5   4      244.17      234.65      3.74 o 
   8   5   4        0.00       -0.79      1.01 o 
   9   5   4       32.63       37.97      2.69 o 
  10   5   4      472.22      453.54     10.79 o 
  11   5   4        3.57        3.99      1.67 o 
 -12   6   4        0.06       -0.53      1.20 o 
 -11   6   4       40.46       38.40      3.11 o 
 -10   6   4       28.31       30.04      3.41 o 
  -9   6   4       66.23       62.96      2.47 o 
  -8   6   4      122.90      120.86      2.96 o 
  -7   6   4       40.91       48.53      1.42 o 
  -6   6   4      351.71      361.80      3.61 o 
  -5   6   4      456.34      425.10      4.08 o 
  -4   6   4      519.86      612.05      5.56 o 
  -3   6   4      583.15      578.42      4.91 o 
  -2   6   4      161.99      174.23      1.95 o 
  -1   6   4      348.79      337.56      3.10 o 
   0   6   4     1985.26     2232.33     16.31 o 
   1   6   4       13.14       18.53      0.72 o 
   2   6   4        0.01        2.81      0.80 o 
   3   6   4        1.54        3.47      0.39 o 
   4   6   4       95.35      101.12      2.00 o 
   5   6   4      492.63      480.05      5.44 o 
   6   6   4       26.42       30.15      1.86 o 
   7   6   4        4.16        5.71      1.07 o 
   8   6   4      126.64      130.04      4.01 o 
   9   6   4       33.26       30.22      2.68 o 
  10   6   4       49.09       58.35      3.21 o 
  11   6   4      286.43      297.21      8.77 o 
 -12   7   4       73.99       90.69      3.99 o 
 -11   7   4        3.38        5.57      1.32 o 
 -10   7   4       53.75       59.90      3.01 o 
  -9   7   4      348.74      344.04      6.86 o 
  -8   7   4      522.75      497.40      6.88 o 
  -7   7   4        0.39        0.59      0.62 o 
  -6   7   4        8.63        7.67      0.63 o 
  -5   7   4       76.49       78.39      1.94 o 
  -4   7   4      581.76      575.37      5.28 o 
  -3   7   4       82.23       89.63      1.33 o 
  -2   7   4     1105.86     1158.62      8.91 o 
  -1   7   4      241.64      270.16      2.67 o 
   0   7   4     1834.49     1917.46     15.88 o 
   1   7   4       23.07       19.78      0.89 o 
   2   7   4      274.07      273.40      3.54 o 
   3   7   4      251.31      235.69      5.12 o 
   4   7   4      227.16      210.74      3.27 o 
   5   7   4      190.99      170.22      3.13 o 
   6   7   4       43.77       39.41      1.82 o 
   7   7   4       17.45       13.59      1.43 o 
   8   7   4       48.21       45.70      2.62 o 
   9   7   4        9.68       12.61      1.82 o 
  10   7   4        3.30        1.01      1.38 o 
 -12   8   4      116.83      115.90      5.50 o 
 -11   8   4       94.56      107.79      3.60 o 
 -10   8   4       56.52       57.73      3.03 o 
  -9   8   4      173.91      160.15      4.54 o 
  -8   8   4       13.27        8.18      1.51 o 
  -7   8   4     1034.36     1008.40     11.88 o 
  -6   8   4      353.94      328.54      3.79 o 
  -5   8   4     1114.95     1108.41     10.03 o 
  -4   8   4     1522.06     1427.88     12.31 o 
  -3   8   4       61.89       65.16      1.35 o 
  -2   8   4      252.79      196.23      2.53 o 
  -1   8   4      970.85     1042.37      8.11 o 
   0   8   4      451.98      492.27      5.78 o 
   1   8   4      195.07      238.01      3.26 o 
   2   8   4       59.97       49.03      2.36 o 
   3   8   4      316.23      345.00      4.37 o 
   4   8   4      367.69      385.26      5.66 o 
   5   8   4     1131.60     1087.71     10.90 o 
   6   8   4        5.72        4.21      0.87 o 
   7   8   4      405.75      367.09      6.04 o 
   8   8   4      298.31      313.70      7.87 o 
   9   8   4        0.31        1.24      1.23 o 
  10   8   4      266.92      284.99      6.90 o 
 -11   9   4        4.74        4.61      1.33 o 
 -10   9   4        0.00       -0.01      1.00 o 
  -9   9   4      122.00      128.39      4.20 o 
  -8   9   4      391.04      364.08      7.05 o 
  -7   9   4       92.07       87.79      2.76 o 
  -6   9   4      114.75      111.48      2.61 o 
  -5   9   4       37.56       27.80      1.06 o 
  -4   9   4      331.26      332.48      4.57 o 
  -3   9   4     3926.55     3909.31     31.02 o 
  -2   9   4     1970.02     1998.76     16.48 o 
  -1   9   4       44.79       51.71      1.77 o 
   0   9   4        0.00        0.80      0.57 o 
   1   9   4      221.00      246.04      5.20 o 
   2   9   4        2.36        2.61      0.70 o 
   3   9   4      798.31      817.01     12.60 o 
   4   9   4      307.06      358.22      5.51 o 
   5   9   4      839.71      751.72      9.48 o 
   6   9   4     1056.95     1013.49     12.15 o 
   7   9   4       10.97       13.03      1.47 o 
   8   9   4        2.57        2.35      1.33 o 
   9   9   4       23.61       32.37      2.66 o 
  10   9   4       49.32       56.03      4.34 o 
 -11  10   4        3.39        4.26      1.39 o 
 -10  10   4      108.76      112.99      3.67 o 
  -9  10   4       26.02       25.98      2.06 o 
  -8  10   4      292.98      301.96      6.43 o 
  -7  10   4       68.42       71.98      2.64 o 
  -6  10   4       23.93       26.31      1.75 o 
  -5  10   4        9.05        7.73      0.71 o 
  -4  10   4       46.61       64.22      1.71 o 
  -3  10   4      991.65      938.25      9.86 o 
  -2  10   4      670.58      652.30      8.60 o 
  -1  10   4       56.78       47.84      1.81 o 
   0  10   4        1.79        4.82      1.22 o 
   1  10   4      185.50      184.44      3.46 o 
   2  10   4      107.74       65.30      2.32 o 
   3  10   4       50.53       72.22      2.32 o 
   4  10   4       37.73       33.82      2.19 o 
   5  10   4        5.52        4.43      1.02 o 
   6  10   4       43.43       37.91      2.20 o 
   7  10   4        5.57        6.74      1.42 o 
   8  10   4       40.03       38.71      3.34 o 
   9  10   4      105.34      100.86      4.80 o 
 -10  11   4       97.75      104.93      3.62 o 
  -9  11   4       33.96       36.43      2.37 o 
  -8  11   4      107.75      118.91      3.45 o 
  -7  11   4       69.56       70.91      2.67 o 
  -6  11   4      566.09      538.36      7.69 o 
  -5  11   4      212.28      207.71      4.50 o 
  -4  11   4      449.16      469.92      6.86 o 
  -3  11   4      306.83      284.06      6.15 o 
  -2  11   4       41.73       43.38      2.43 o 
  -1  11   4      271.51      281.80      9.73 o 
   0  11   4      917.77      898.88     12.90 o 
   1  11   4      165.75      135.19      3.89 o 
   2  11   4      100.80      107.17      4.14 o 
   3  11   4     1473.65     1398.72     33.70 o 
   4  11   4        1.93        0.86      0.97 o 
   5  11   4       42.21       47.99      2.68 o 
   6  11   4      252.66      276.29      6.41 o 
   7  11   4       35.82       34.25      2.55 o 
   8  11   4        7.36        5.44      1.47 o 
   9  11   4       17.71       18.23      3.86 o 
 -10  12   4      141.52      141.30      6.06 o 
  -9  12   4       77.64       87.21      3.23 o 
  -8  12   4       54.21       52.27      2.63 o 
  -7  12   4      213.54      213.54      5.37 o 
  -6  12   4       40.18       38.32      2.26 o 
  -5  12   4       81.28       92.44      4.52 o 
  -4  12   4      386.05      356.89      9.74 o 
  -3  12   4      349.42      351.01      7.34 o 
  -2  12   4       54.71       42.92      2.16 o 
  -1  12   4        9.02        8.46      1.28 o 
   0  12   4       25.07       31.73      4.35 o 
   1  12   4      116.93       94.29      3.52 o 
   2  12   4       38.51       38.51      2.38 o 
   3  12   4        3.52        1.40      1.26 o 
   4  12   4       23.74       19.32      1.93 o 
   5  12   4       21.55       17.38      1.95 o 
   6  12   4       13.05        9.35      1.67 o 
   7  12   4        1.71        1.59      1.56 o 
   8  12   4       19.14       24.88      3.13 o 
  -9  13   4       53.67       52.07      3.72 o 
  -8  13   4       68.01       70.98      4.35 o 
  -7  13   4       16.83       14.52      2.68 o 
  -6  13   4       33.68       25.89      5.60 o 
  -5  13   4      121.29      117.84      9.26 o 
  -4  13   4      227.36      227.12      6.62 o 
  -3  13   4        2.18        2.99      0.97 o 
  -2  13   4       46.04       41.43      2.29 o 
  -1  13   4       56.59       51.86      2.52 o 
   0  13   4      104.42      103.07      3.57 o 
   1  13   4        1.00        0.72      0.89 o 
   2  13   4      255.22      254.61      6.05 o 
   3  13   4      139.26      127.02      5.28 o 
   4  13   4       39.06       49.84      3.82 o 
   5  13   4       48.07       42.40      5.36 o 
   6  13   4      149.77      162.73      5.05 o 
   7  13   4      274.34      275.78      8.24 o 
  -8  14   4       45.68       50.03      6.78 o 
  -7  14   4      144.25      148.39      6.59 o 
  -6  14   4       75.61       76.21      6.60 o 
  -5  14   4       36.94       42.70      3.49 o 
  -4  14   4       31.24       41.40      2.78 o 
  -3  14   4      137.95      143.15      5.14 o 
  -2  14   4      200.09      207.24     10.79 o 
  -1  14   4      120.69      125.77      4.60 o 
   0  14   4       37.26       39.53      2.59 o 
   1  14   4        0.08        0.63      0.96 o 
   2  14   4       30.27       25.72      3.44 o 
   3  14   4        8.63        5.19      1.92 o 
   4  14   4      118.90      123.26      5.63 o 
   5  14   4       14.87       19.38      3.60 o 
   6  14   4       21.16       18.52      3.68 o 
  -7  15   4        1.11        4.90      3.18 o 
  -6  15   4        1.51       -0.32      1.70 o 
  -5  15   4        0.00        0.04      1.23 o 
  -4  15   4       68.39       73.09      2.50 o 
  -3  15   4       11.29       17.10      1.58 o 
  -2  15   4      307.41      327.57      6.02 o 
  -1  15   4       23.10       25.22      2.22 o 
   0  15   4       37.03       32.09      2.58 o 
   1  15   4       52.78       49.32      2.79 o 
   2  15   4        1.93        2.79      1.34 o 
   3  15   4        4.03        1.27      1.59 o 
   4  15   4        3.76        6.40      2.89 o 
   5  15   4      475.85      479.41     12.40 o 
  -5  16   4        2.06        1.60      1.46 o 
  -4  16   4      355.48      386.34      7.73 o 
  -3  16   4      638.81      651.25      9.51 o 
  -2  16   4       55.62       58.85      2.59 o 
  -1  16   4       13.82       17.20      1.75 o 
   0  16   4       90.66       87.14      3.10 o 
   1  16   4       13.07       15.67      2.63 o 
   2  16   4      226.95      232.02     17.44 o 
   3  16   4      679.22      759.98     18.91 o 
   4  16   4      163.74      168.54      7.01 o 
  -3  17   4       70.74       78.60      3.40 o 
  -2  17   4        2.33        4.32      1.32 o 
  -1  17   4      122.90      125.68      4.70 o 
   0  17   4       55.66       58.81      2.68 o 
   1  17   4      127.54      135.07      4.37 o 
 -13   1   5       43.55       48.66      2.24 o 
 -12   1   5        9.02       11.26      1.45 o 
 -11   1   5        2.33        3.87      1.02 o 
 -10   1   5       89.69       77.40      2.24 o 
  -9   1   5       12.29       12.77      1.43 o 
  -8   1   5       17.79       21.25      1.23 o 
  -7   1   5       48.29       47.51      1.43 o 
  -6   1   5       43.02       38.01      1.00 o 
  -5   1   5       40.38       33.88      0.94 o 
  -4   1   5     1449.37     1518.23     10.73 o 
  -3   1   5      311.49      325.25      2.87 o 
  -2   1   5      782.96      900.50      6.49 o 
  -1   1   5     1203.79     1258.17      8.72 o 
   0   1   5     2091.23     2187.23     17.61 o 
   1   1   5       46.66       44.27      1.27 o 
   2   1   5       91.90       94.99      2.46 o 
   3   1   5      284.89      291.18      5.05 o 
   4   1   5     1019.45     1015.06      8.33 o 
   5   1   5      816.83      817.90      7.80 o 
   6   1   5        2.93        3.08      0.84 o 
   7   1   5       55.61       51.82      2.05 o 
   8   1   5      272.12      261.15      4.13 o 
   9   1   5       16.64       21.14      1.49 o 
  10   1   5       36.61       43.58      2.43 o 
  11   1   5        3.73        2.30      1.16 o 
 -13   2   5       24.58       22.87      1.67 o 
 -12   2   5      259.88      246.45      5.48 o 
 -11   2   5       11.87        8.67      1.11 o 
 -10   2   5        7.69        6.10      1.01 o 
  -9   2   5      806.03      761.46      8.14 o 
  -8   2   5        8.43       10.63      0.91 o 
  -7   2   5      219.66      242.73      3.43 o 
  -6   2   5      181.76      170.27      2.34 o 
  -5   2   5      562.61      544.85      4.97 o 
  -4   2   5     3403.48     3726.41     24.81 o 
  -3   2   5       32.22       28.83      0.91 o 
  -2   2   5        0.13        1.85      0.26 o 
  -1   2   5      690.71      711.79      5.24 o 
   0   2   5     1363.17     1372.91     10.27 o 
   1   2   5     1304.10     1371.30     12.73 o 
   2   2   5      373.74      433.27      5.65 o 
   3   2   5     1381.22     1588.18     15.13 o 
   4   2   5       66.98       77.90      2.29 o 
   5   2   5      185.53      189.88      2.56 o 
   6   2   5        0.46        1.62      0.58 o 
   7   2   5      228.44      250.48      3.82 o 
   8   2   5       28.91       31.38      1.67 o 
   9   2   5       14.22       13.27      1.28 o 
  10   2   5       58.23       59.54      2.27 o 
  11   2   5       31.58       44.28      3.04 o 
 -13   3   5       25.22       24.52      2.19 o 
 -12   3   5       37.53       43.31      2.41 o 
 -11   3   5        0.17       -0.11      0.77 o 
 -10   3   5      542.83      572.11      6.93 o 
  -9   3   5       13.93       16.89      1.22 o 
  -8   3   5      169.75      158.64      2.85 o 
  -7   3   5        0.85        0.34      0.45 o 
  -6   3   5      281.97      312.10      3.46 o 
  -5   3   5      335.84      372.37      3.74 o 
  -4   3   5       28.04       21.78      1.05 o 
  -3   3   5     2895.83     2912.07     19.49 o 
  -2   3   5     9503.74     9695.33     79.26 o 
  -1   3   5      705.66      773.64      5.67 o 
   0   3   5      925.13      982.40      8.25 o 
   1   3   5       79.80      103.76      2.20 o 
   2   3   5     1026.86     1083.57     12.00 o 
   3   3   5     2509.10     2635.49     24.18 o 
   4   3   5      685.65      635.38      5.93 o 
   5   3   5      414.27      389.65      3.89 o 
   6   3   5      194.73      187.82      3.04 o 
   7   3   5       57.04       58.24      1.84 o 
   8   3   5       67.99       64.05      2.04 o 
   9   3   5       36.70       39.66      2.35 o 
  10   3   5        3.71        0.86      1.17 o 
  11   3   5      400.87      430.72     10.66 o 
 -13   4   5      167.44      171.10      6.50 o 
 -12   4   5      520.80      524.03      9.23 o 
 -11   4   5       63.77       62.56      2.21 o 
 -10   4   5        0.00       -0.05      0.77 o 
  -9   4   5      164.36      151.23      2.97 o 
  -8   4   5       32.10       37.24      1.48 o 
  -7   4   5      951.16      902.86      7.94 o 
  -6   4   5     2294.34     2215.62     16.77 o 
  -5   4   5     1562.79     1571.50     12.12 o 
  -4   4   5      605.56      669.29      6.08 o 
  -3   4   5     3435.38     3678.14     24.40 o 
  -2   4   5     1893.30     1968.70     13.41 o 
  -1   4   5      393.05      431.49      3.75 o 
   0   4   5      513.93      556.86      5.68 o 
   1   4   5        2.46        2.79      0.38 o 
   2   4   5      818.92      899.47      7.48 o 
   3   4   5      493.81      512.32      5.34 o 
   4   4   5      628.51      699.93      6.40 o 
   5   4   5        1.85        4.66      0.72 o 
   6   4   5      479.71      411.86      4.53 o 
   7   4   5      212.64      186.87      3.23 o 
   8   4   5       39.15       33.92      1.90 o 
   9   4   5      455.77      458.89      7.00 o 
  10   4   5       16.32       20.35      2.24 o 
  11   4   5      183.23      205.17     11.12 o 
 -13   5   5       34.64       29.70      3.33 o 
 -12   5   5      149.62      156.18      4.91 o 
 -11   5   5        0.13       -0.06      0.93 o 
 -10   5   5      106.94      111.08      3.15 o 
  -9   5   5        4.87        5.66      0.91 o 
  -8   5   5      576.72      532.49      6.14 o 
  -7   5   5       27.59       29.88      1.16 o 
  -6   5   5      259.00      262.89      3.09 o 
  -5   5   5     1946.56     1959.75     14.81 o 
  -4   5   5       57.25       64.14      1.18 o 
  -3   5   5       16.83       25.06      0.76 o 
  -2   5   5        4.75        2.95      0.35 o 
  -1   5   5      112.64      133.00      1.63 o 
   0   5   5        6.17        6.06      0.42 o 
   1   5   5        6.25        2.88      0.41 o 
   2   5   5       20.49       14.71      0.56 o 
   3   5   5     1106.81     1102.52      9.14 o 
   4   5   5      207.57      228.88      3.24 o 
   5   5   5      918.08      992.39     10.14 o 
   6   5   5      239.50      232.10      3.57 o 
   7   5   5        1.52        1.05      0.80 o 
   8   5   5     1248.00     1240.35     16.02 o 
   9   5   5       15.46       17.97      2.05 o 
  10   5   5       63.57       68.62      3.99 o 
  11   5   5       15.57       10.62      3.41 o 
 -12   6   5       58.07       56.99      3.27 o 
 -11   6   5      290.26      284.59      6.53 o 
 -10   6   5        0.15        0.61      0.87 o 
  -9   6   5      327.32      343.00      7.22 o 
  -8   6   5        0.13        0.84      0.73 o 
  -7   6   5      250.24      247.16      2.98 o 
  -6   6   5        1.40        0.51      0.67 o 
  -5   6   5      484.94      513.59      4.78 o 
  -4   6   5       40.37       52.53      1.07 o 
  -3   6   5       66.99       83.91      1.33 o 
  -2   6   5        1.22        2.16      0.43 o 
  -1   6   5      554.18      657.84      5.43 o 
   0   6   5      666.72      705.07      5.79 o 
   1   6   5     2041.56     2102.39     17.39 o 
   2   6   5       32.17       24.00      0.80 o 
   3   6   5      424.82      444.04      4.42 o 
   4   6   5       40.01       47.91      1.43 o 
   5   6   5      873.46      876.12      8.14 o 
   6   6   5       46.95       49.46      1.98 o 
   7   6   5       85.47       84.86      3.13 o 
   8   6   5       57.71       53.11      2.69 o 
   9   6   5        8.62        7.48      1.57 o 
  10   6   5       23.72       23.92      2.39 o 
 -12   7   5      442.03      477.74      8.18 o 
 -11   7   5       33.99       28.71      3.06 o 
 -10   7   5      143.07      150.28      4.51 o 
  -9   7   5       10.76        8.62      1.46 o 
  -8   7   5        5.12        4.21      0.98 o 
  -7   7   5      335.86      322.52      3.94 o 
  -6   7   5      150.53      147.06      2.44 o 
  -5   7   5      588.80      561.23     14.28 o 
  -4   7   5      272.91      319.29      3.69 o 
  -3   7   5      231.91      245.51      2.65 o 
  -2   7   5      441.60      439.96      4.01 o 
  -1   7   5      398.94      396.65      3.66 o 
   0   7   5       68.56       44.77      0.86 o 
   1   7   5      101.20      118.04      1.89 o 
   2   7   5      438.44      452.15      4.48 o 
   3   7   5        0.77        1.98      0.83 o 
   4   7   5      938.00      886.08     14.49 o 
   5   7   5      403.67      404.14      6.03 o 
   6   7   5        8.18        8.57      1.13 o 
   7   7   5      358.52      357.27      6.81 o 
   8   7   5       13.77       15.17      2.12 o 
   9   7   5       67.68       66.26      3.18 o 
  10   7   5      126.06      144.97      4.84 o 
 -12   8   5        2.48        1.35      1.40 o 
 -11   8   5       99.46      107.20      4.09 o 
 -10   8   5        5.63        6.15      1.46 o 
  -9   8   5       62.89       62.70      3.46 o 
  -8   8   5      245.89      221.50      5.83 o 
  -7   8   5        8.82        6.44      0.88 o 
  -6   8   5       74.59       67.33      1.59 o 
  -5   8   5      702.18      665.82      7.14 o 
  -4   8   5      810.92      795.81      7.53 o 
  -3   8   5       26.11       15.15      0.81 o 
  -2   8   5       14.77       25.87      0.80 o 
  -1   8   5        1.35        3.54      0.52 o 
   0   8   5      283.20      273.06      3.93 o 
   1   8   5      298.01      276.07      4.22 o 
   2   8   5      527.33      569.20      7.18 o 
   3   8   5      692.12      633.67     10.28 o 
   4   8   5       71.80       69.17      2.72 o 
   5   8   5        0.82        0.12      0.89 o 
   6   8   5        1.19        2.46      0.98 o 
   7   8   5       63.32       63.64      3.09 o 
   8   8   5       18.50       17.03      2.44 o 
   9   8   5       71.75       81.03      5.00 o 
  10   8   5       21.71       20.31      4.06 o 
 -11   9   5        4.47        5.43      1.88 o 
 -10   9   5      857.52      871.45     13.40 o 
  -9   9   5      246.19      252.81      5.94 o 
  -8   9   5      207.77      203.31      5.03 o 
  -7   9   5       52.93       52.37      3.47 o 
  -6   9   5       15.59       15.90      0.95 o 
  -5   9   5     1635.14     1495.80     29.06 o 
  -4   9   5       51.51       64.30      2.07 o 
  -3   9   5     2803.89     2774.07     22.55 o 
  -2   9   5     1550.44     1493.34     12.74 o 
  -1   9   5       73.50       87.06      1.88 o 
   0   9   5        2.10        3.49      2.66 o 
   1   9   5       40.13       28.84      1.58 o 
   2   9   5      378.69      375.85      7.02 o 
   3   9   5      643.50      575.21      9.49 o 
   4   9   5       76.75       74.93      2.86 o 
   5   9   5      532.76      484.59      9.95 o 
   6   9   5        6.41        5.90      2.40 o 
   7   9   5        0.10       -1.44      1.59 o 
   8   9   5        0.02       -1.05      1.91 o 
   9   9   5       12.22       16.01      3.53 o 
 -11  10   5       14.15       16.33      1.90 o 
 -10  10   5        0.94        0.35      1.22 o 
  -9  10   5      710.91      718.40     11.51 o 
  -8  10   5       97.49       88.05      3.37 o 
  -7  10   5       36.27       37.10      2.06 o 
  -6  10   5       35.21       36.21      1.28 o 
  -5  10   5      680.59      680.04      7.88 o 
  -4  10   5     1030.63     1007.79     10.65 o 
  -3  10   5     5170.43     5080.40     45.32 o 
  -2  10   5      873.45      813.50     14.29 o 
  -1  10   5      385.74      357.59      5.76 o 
   0  10   5      168.85      172.81      4.22 o 
   1  10   5        8.20        6.02      1.03 o 
   2  10   5      956.80      921.83     13.96 o 
   3  10   5        7.12        3.29      1.00 o 
   4  10   5      737.19      695.14     10.58 o 
   5  10   5      329.21      300.32      6.38 o 
   6  10   5        8.17        6.43      1.65 o 
   7  10   5       47.91       41.13      3.46 o 
   8  10   5      155.74      155.38      8.30 o 
   9  10   5       31.42       37.43      5.05 o 
 -10  11   5       97.17       96.41      3.48 o 
  -9  11   5        0.34        2.19      1.63 o 
  -8  11   5       29.98       24.96      2.19 o 
  -7  11   5       33.05       32.86      2.09 o 
  -6  11   5       19.28       18.26      1.56 o 
  -5  11   5      614.69      605.16      8.40 o 
  -4  11   5      111.88      120.85      2.92 o 
  -3  11   5      649.58      660.49     11.57 o 
  -2  11   5     1862.02     1815.47     27.04 o 
  -1  11   5      342.18      305.44      5.33 o 
   0  11   5      313.42      317.10     13.46 o 
   1  11   5      191.32      202.15      4.89 o 
   2  11   5      159.59      162.67      3.53 o 
   3  11   5       24.42       15.08      1.64 o 
   4  11   5      183.21      173.36      4.59 o 
   5  11   5      250.81      260.68      5.99 o 
   6  11   5      338.23      325.57     18.08 o 
   7  11   5       66.82       60.19      4.70 o 
   8  11   5       67.82       60.71      5.53 o 
 -10  12   5        0.06       -0.68      1.12 o 
  -9  12   5       35.44       28.44      2.41 o 
  -8  12   5       74.55       73.88      2.81 o 
  -7  12   5      101.86      104.08      4.31 o 
  -5  12   5      277.39      268.16      5.21 o 
  -4  12   5      104.13       98.75      3.27 o 
  -3  12   5       60.79       70.99      2.98 o 
  -2  12   5       86.85       79.38      3.34 o 
  -1  12   5      476.16      447.62      8.01 o 
   0  12   5      242.44      225.78      6.20 o 
   1  12   5      799.23      760.27     21.64 o 
   2  12   5      227.64      217.73      8.81 o 
   3  12   5       12.71       23.40      3.18 o 
   4  12   5       16.05       15.48      1.81 o 
   5  12   5       11.51       12.16      1.76 o 
   6  12   5        0.22       -0.69      1.33 o 
   7  12   5       80.02       70.54      4.11 o 
   8  12   5       85.06       86.15      6.42 o 
  -9  13   5        2.54        1.41      1.93 o 
  -8  13   5        1.02        3.25      2.78 o 
  -7  13   5      107.67      105.18      6.54 o 
  -6  13   5       19.41       16.24      2.45 o 
  -5  13   5        4.03        3.23      0.84 o 
  -4  13   5       55.39       57.03      2.60 o 
  -3  13   5      250.90      250.93      6.20 o 
  -2  13   5       36.87       31.62      2.13 o 
  -1  13   5       23.97       32.89      3.03 o 
   0  13   5        0.06        1.68      0.99 o 
   1  13   5      132.91      123.96      4.09 o 
   2  13   5       61.73       60.74      3.62 o 
   3  13   5       12.70       19.66      3.10 o 
   4  13   5        0.09       -0.07      1.47 o 
   5  13   5      151.40      156.74      6.36 o 
   6  13   5        2.12        2.91      1.66 o 
   7  13   5      682.95      742.29     15.21 o 
  -8  14   5        7.42        9.81      3.64 o 
  -7  14   5        5.31        9.50      2.48 o 
  -6  14   5      203.59      218.45      7.77 o 
  -5  14   5       11.93       11.09      1.15 o 
  -4  14   5      292.21      298.07      5.88 o 
  -3  14   5       29.13       33.85      4.19 o 
  -2  14   5      117.10      121.17      3.88 o 
  -1  14   5        3.07        6.28      1.67 o 
   0  14   5       99.02      100.87      3.71 o 
   1  14   5       41.54       39.57      2.71 o 
   2  14   5       69.25       75.27      4.19 o 
   3  14   5      305.23      346.93      9.57 o 
   4  14   5       16.11       17.39      2.70 o 
   5  14   5      290.33      301.58      9.29 o 
   6  14   5        8.60       11.37      3.59 o 
  -7  15   5       17.50       14.96      2.81 o 
  -6  15   5       73.32       72.19      4.33 o 
  -5  15   5      242.17      252.87      4.66 o 
  -4  15   5        2.08        2.79      0.98 o 
  -3  15   5        0.04        1.93      0.93 o 
  -2  15   5      410.96      413.56      9.25 o 
  -1  15   5        0.38        0.11      1.47 o 
   0  15   5      167.94      167.20      5.00 o 
   1  15   5       39.31       36.21      2.63 o 
   2  15   5       34.09       33.12      3.78 o 
   3  15   5       42.13       44.38      6.91 o 
   4  15   5       39.63       42.13      4.06 o 
   5  15   5      286.83      289.71      9.34 o 
  -5  16   5      148.27      160.51      6.10 o 
  -4  16   5        0.91        1.11      1.00 o 
  -3  16   5      345.81      365.82      6.57 o 
  -2  16   5       49.42       49.03      2.50 o 
  -1  16   5       10.20       13.35      2.27 o 
   0  16   5      135.55      131.54      5.56 o 
   1  16   5       12.63       14.44      2.49 o 
   2  16   5       18.42       18.73      2.82 o 
   3  16   5      159.64      151.80      6.54 o 
  -2  17   5      682.73      719.08     10.61 o 
  -1  17   5      155.09      146.99      4.19 o 
   0  17   5        0.96        1.39      1.21 o 
 -13   0   6       91.93       89.64      4.50 o 
 -12   0   6        0.64        0.02      1.23 o 
 -11   0   6      103.20      106.16      4.33 o 
 -10   0   6      394.44      367.76      8.06 o 
  -9   0   6      717.17      626.39     10.96 o 
  -8   0   6       94.74      111.46      5.69 o 
  -7   0   6       42.75       25.17      1.99 o 
  -6   0   6       57.87       48.62      2.37 o 
  -5   0   6     1308.46     1390.35     15.96 o 
  -4   0   6     1229.75     1081.20     10.69 o 
  -3   0   6      139.64      116.36      2.05 o 
  -2   0   6    15864.79    16057.93    287.13 o 
  -1   0   6     5259.61     5547.40     54.92 o 
   0   0   6     2979.00     3282.00     47.92 o 
   1   0   6     6212.26     6581.64     80.85 o 
   2   0   6     4528.12     4836.68    107.46 o 
   3   0   6       50.37       53.02      3.45 o 
   4   0   6     1048.80     1157.86     22.77 o 
   5   0   6      121.71      129.95      3.73 o 
   6   0   6       28.01       13.51      2.04 o 
   7   0   6      958.10      839.56     13.86 o 
   8   0   6        3.06        4.16      1.37 o 
   9   0   6        3.48        3.82      1.40 o 
  10   0   6      126.01      125.31      5.03 o 
  11   0   6      242.93      245.50      7.45 o 
 -13   1   6      151.83      161.19      4.19 o 
 -12   1   6        0.01        0.65      0.93 o 
 -11   1   6      145.13      157.57      3.73 o 
 -10   1   6       85.00       82.37      2.30 o 
  -9   1   6       30.03       35.87      2.90 o 
  -8   1   6      819.33      772.87      7.97 o 
  -7   1   6      637.51      611.47      5.90 o 
  -6   1   6       48.01       29.06      0.90 o 
  -5   1   6      760.15      898.77      7.00 o 
  -4   1   6     3476.44     3688.22     26.19 o 
  -3   1   6     6068.47     6224.14     44.23 o 
  -2   1   6      680.72      742.48      5.61 o 
  -1   1   6     6511.62     6737.69     44.74 o 
   0   1   6        0.21        0.89      0.30 o 
   1   1   6      266.08      288.06      3.61 o 
   2   1   6       26.27       51.65      5.34 o 
   3   1   6     2000.96     2132.06     26.95 o 
   4   1   6     1551.18     1650.69     18.25 o 
   5   1   6        3.81        7.90      1.03 o 
   6   1   6       92.18       65.50      2.03 o 
   7   1   6       31.66       25.90      2.21 o 
   8   1   6      308.42      285.43      4.93 o 
   9   1   6      147.91      129.32      3.40 o 
  10   1   6       60.79       54.79      2.52 o 
  11   1   6      186.67      204.49      5.60 o 
 -13   2   6       22.24       22.38      1.95 o 
 -12   2   6      195.55      200.82      5.39 o 
 -11   2   6      529.92      514.60      6.70 o 
 -10   2   6        5.89       12.17      1.16 o 
  -9   2   6       39.88       29.63      1.55 o 
  -8   2   6       37.72       36.36      2.03 o 
  -7   2   6       44.13       36.40      1.16 o 
  -6   2   6        0.21       -0.33      0.33 o 
  -5   2   6        0.11       -0.18      0.32 o 
  -4   2   6     1659.21     1818.19     13.53 o 
  -3   2   6      468.45      461.82      3.89 o 
  -2   2   6     4508.64     4682.64     34.74 o 
  -1   2   6       54.19       49.12      1.14 o 
   0   2   6      586.84      643.64      5.81 o 
   1   2   6     2278.96     2413.47     27.53 o 
   2   2   6        0.97        1.24      0.55 o 
   3   2   6     1217.54     1317.65     12.95 o 
   4   2   6      305.64      279.14      4.40 o 
   5   2   6       87.39      108.42      2.85 o 
   6   2   6      102.30       78.49      2.48 o 
   7   2   6        2.83        4.33      0.93 o 
   8   2   6      129.91      124.63      3.16 o 
   9   2   6      289.47      326.88      5.63 o 
  10   2   6      173.66      167.88      4.83 o 
  11   2   6       47.36       62.76      3.21 o 
 -13   3   6       26.53       28.95      1.94 o 
 -12   3   6      128.02      127.65      3.20 o 
 -11   3   6        0.09        1.65      0.83 o 
 -10   3   6        5.64        4.37      0.90 o 
  -9   3   6       32.88       26.98      1.48 o 
  -8   3   6     1245.11     1099.72     10.51 o 
  -7   3   6        0.10        1.21      0.46 o 
  -6   3   6      967.51      908.30      7.79 o 
  -5   3   6       10.55        6.96      0.70 o 
  -4   3   6       24.16       42.34      0.97 o 
  -3   3   6       65.78       81.77      1.25 o 
  -2   3   6      154.97      138.89      1.64 o 
  -1   3   6      207.85      225.50      2.21 o 
   0   3   6      286.41      309.49      3.24 o 
   1   3   6      117.70      114.27      1.65 o 
   2   3   6      335.08      318.11      4.66 o 
   3   3   6      385.43      410.39      5.11 o 
   4   3   6       37.46       57.94      2.14 o 
   5   3   6     2021.51     2164.25     35.13 o 
   6   3   6     1610.32     1550.56     17.73 o 
   7   3   6      168.18      169.78      6.47 o 
   8   3   6      171.66      153.89      3.86 o 
   9   3   6      691.34      701.60     10.72 o 
  10   3   6      142.59      154.31      4.65 o 
  11   3   6        5.00        2.98      2.45 o 
 -13   4   6       58.04       56.03      9.02 o 
 -12   4   6        9.27       10.93      1.46 o 
 -11   4   6      839.32      803.19      9.11 o 
 -10   4   6     1396.09     1314.05     12.80 o 
  -9   4   6       10.30        6.34      0.91 o 
  -8   4   6       83.48       88.69      2.13 o 
  -7   4   6        1.80        1.49      0.61 o 
  -6   4   6        5.17        2.57      0.48 o 
  -5   4   6      210.26      212.68      2.60 o 
  -4   4   6      119.21      117.66      1.62 o 
  -3   4   6     1720.87     1918.36     13.32 o 
  -2   4   6     1274.82     1255.98      8.98 o 
  -1   4   6       69.63       88.01      1.32 o 
   0   4   6      727.29      802.40      7.07 o 
   1   4   6      440.79      447.63      4.37 o 
   2   4   6      206.19      220.86      3.03 o 
   3   4   6      731.69      818.49      8.81 o 
   4   4   6        6.48        0.47      1.04 o 
   5   4   6      414.10      422.46      9.09 o 
   6   4   6      193.91      206.87      4.34 o 
   7   4   6        1.21        1.22      0.93 o 
   8   4   6       16.42       13.68      1.98 o 
   9   4   6      181.12      172.58      7.75 o 
  10   4   6       75.25       79.08      4.57 o 
 -13   5   6        0.34        4.16      2.68 o 
 -12   5   6        9.54        7.12      1.38 o 
 -11   5   6       12.63       12.57      1.87 o 
 -10   5   6        5.46        4.38      1.00 o 
  -9   5   6      432.21      454.06      5.75 o 
  -8   5   6      641.08      574.46      6.50 o 
  -7   5   6      430.89      420.10      4.51 o 
  -6   5   6        2.39        2.04      0.56 o 
  -5   5   6      308.80      328.85      3.71 o 
  -4   5   6       43.32       40.18      0.99 o 
  -3   5   6      991.27     1095.37      8.08 o 
  -2   5   6      209.62      266.16      2.59 o 
  -1   5   6      795.11      806.47      6.53 o 
   0   5   6      400.78      427.67      4.23 o 
   1   5   6      470.69      409.65      4.11 o 
   2   5   6      212.24      241.57      2.47 o 
   3   5   6      103.88       94.66      1.93 o 
   4   5   6      657.77      718.37      8.24 o 
   5   5   6     1109.07     1138.43     12.19 o 
   6   5   6      296.05      313.84      6.65 o 
   7   5   6       52.63       54.08      2.37 o 
   8   5   6      264.89      248.27      7.05 o 
   9   5   6       27.98       23.62      2.82 o 
  10   5   6        0.28       -1.95      1.95 o 
 -12   6   6        7.22        7.70      1.70 o 
 -11   6   6       56.98       50.75      2.95 o 
 -10   6   6       89.03       90.12      2.88 o 
  -9   6   6      136.96      141.18      3.39 o 
  -8   6   6      106.75       99.29      2.69 o 
  -7   6   6      222.59      229.07      3.51 o 
  -6   6   6      720.75      718.74      7.01 o 
  -5   6   6      987.45      981.97      8.69 o 
  -4   6   6      191.25      193.55      2.37 o 
  -3   6   6       16.33       17.18      0.70 o 
  -2   6   6      465.62      522.07      4.64 o 
  -1   6   6      841.25      908.06      7.28 o 
   0   6   6       50.63       35.65      1.01 o 
   1   6   6        7.96       16.95      0.91 o 
   2   6   6        0.08        0.15      0.33 o 
   3   6   6      131.26      106.03      2.29 o 
   4   6   6     1651.84     1687.73     16.75 o 
   5   6   6        3.07        1.17      1.09 o 
   6   6   6       54.24       52.78      3.62 o 
   7   6   6       39.99       33.38      4.24 o 
   8   6   6      226.93      227.94      9.65 o 
   9   6   6       11.26        8.51      2.95 o 
  10   6   6        7.66       10.81      3.36 o 
 -12   7   6        1.30        0.59      1.29 o 
 -11   7   6       13.59       12.23      1.83 o 
 -10   7   6        7.06        7.14      1.48 o 
  -9   7   6      343.12      328.93      5.54 o 
  -8   7   6     2491.74     2352.29     22.95 o 
  -7   7   6      257.46      239.50      3.30 o 
  -6   7   6      152.56      134.98      2.54 o 
  -5   7   6        0.21        0.59      0.36 o 
  -4   7   6        4.02        3.24      0.57 o 
  -3   7   6      199.64      207.07      2.77 o 
  -2   7   6      151.89      205.40      2.39 o 
  -1   7   6      710.12      748.58      6.23 o 
   0   7   6      352.28      390.54      3.99 o 
   1   7   6        1.66        2.03      0.48 o 
   2   7   6       60.71       69.16      2.22 o 
   3   7   6      239.95      249.04      4.92 o 
   4   7   6      717.62      642.35      9.56 o 
   5   7   6       32.40       33.08      2.18 o 
   6   7   6       66.00       51.82      3.06 o 
   7   7   6       39.04       37.83      4.43 o 
   8   7   6        5.58        4.22      2.29 o 
   9   7   6       45.22       48.99      5.45 o 
  10   7   6       19.01       12.28      3.72 o 
 -12   8   6        2.67        0.83      1.62 o 
 -11   8   6       42.66       42.28      4.34 o 
 -10   8   6      279.82      294.04      6.61 o 
  -9   8   6        8.92        4.81      1.29 o 
  -8   8   6       16.98       22.79      2.00 o 
  -7   8   6       24.82       27.65      1.21 o 
  -6   8   6       17.26       17.22      0.98 o 
  -5   8   6        1.85        0.49      0.49 o 
  -4   8   6     1169.95     1118.16     10.13 o 
  -3   8   6       12.43       17.95      0.87 o 
  -2   8   6     1300.84     1265.14      9.89 o 
  -1   8   6      764.45      711.93      6.02 o 
   0   8   6       25.09       17.64      0.97 o 
   1   8   6      117.80      136.67      3.11 o 
   2   8   6      232.57      242.47      4.07 o 
   3   8   6     1079.52     1078.93     14.49 o 
   4   8   6      910.09      853.22     12.03 o 
   5   8   6      840.66      819.98     11.96 o 
   6   8   6        3.04       -0.34      1.07 o 
   7   8   6       25.63       29.73      4.10 o 
   8   8   6      558.61      553.32     16.69 o 
   9   8   6       18.88       25.14      4.20 o 
 -11   9   6      455.25      488.28      9.59 o 
 -10   9   6       19.34       22.16      3.35 o 
  -9   9   6       21.13       23.98      2.19 o 
  -8   9   6      100.11       90.40      4.41 o 
  -7   9   6       34.98       36.68      1.76 o 
  -6   9   6      577.70      573.82      7.76 o 
  -5   9   6      857.91      813.13      7.97 o 
  -4   9   6       15.97       14.55      0.91 o 
  -3   9   6       99.59       95.50      1.94 o 
  -2   9   6      223.09      213.37      3.37 o 
  -1   9   6     2626.18     2630.62     24.39 o 
   0   9   6      405.88      431.39      6.45 o 
   1   9   6      416.68      387.96      5.56 o 
   2   9   6      103.03       88.82      2.79 o 
   3   9   6       47.32       54.78      3.02 o 
   4   9   6       23.68       20.92      1.90 o 
   5   9   6     1034.17      977.23     13.85 o 
   6   9   6      218.32      208.13      7.81 o 
   7   9   6      217.91      228.87      9.60 o 
   8   9   6      237.99      251.92     10.64 o 
   9   9   6       17.25       18.65      3.81 o 
 -11  10   6       12.17        8.02      1.83 o 
 -10  10   6        1.65        1.05      1.25 o 
  -9  10   6       10.41        5.98      2.05 o 
  -8  10   6       38.04       31.16      2.37 o 
  -7  10   6       38.42       36.64      1.46 o 
  -6  10   6      139.82      131.75      3.49 o 
  -5  10   6      929.30      899.01      9.93 o 
  -4  10   6      187.81      184.84      3.18 o 
  -3  10   6      112.29      109.25      2.42 o 
  -2  10   6      251.22      280.00      7.68 o 
  -1  10   6        1.60        0.85      0.80 o 
   0  10   6      567.75      559.65     14.18 o 
   1  10   6       10.20        4.90      0.90 o 
   2  10   6       12.04       13.40      1.25 o 
   3  10   6        0.24        3.45      1.11 o 
   4  10   6      130.91      109.56      3.62 o 
   5  10   6        0.87        2.79      1.18 o 
   6  10   6       19.94       20.79      3.78 o 
   7  10   6      135.93      128.53      7.14 o 
   8  10   6      148.84      148.48      8.14 o 
 -10  11   6       48.50       58.53      3.32 o 
  -9  11   6       20.08       21.24      3.09 o 
  -8  11   6      198.15      210.68      5.34 o 
  -7  11   6        6.09        4.17      0.70 o 
  -6  11   6        4.07        6.98      0.85 o 
  -5  11   6      217.55      220.20      4.22 o 
  -4  11   6      112.79      105.15      3.44 o 
  -3  11   6       85.83       73.79      3.06 o 
  -2  11   6      279.91      292.53      6.78 o 
  -1  11   6     1742.88     1710.89     25.22 o 
   0  11   6       67.18       54.66      2.58 o 
   1  11   6       67.87       66.94      2.80 o 
   2  11   6       24.39       21.75      1.57 o 
   3  11   6        5.58        5.31      3.23 o 
   4  11   6      213.47      204.88      5.13 o 
   5  11   6      427.47      456.50      8.53 o 
   6  11   6        3.69        1.49      1.48 o 
   7  11   6       25.65       28.41      4.16 o 
   8  11   6        0.68        1.69      2.49 o 
 -10  12   6      114.09      112.54      3.77 o 
  -9  12   6        1.51        1.11      1.51 o 
  -8  12   6       43.01       48.48      3.62 o 
  -7  12   6      100.41      105.86      3.94 o 
  -6  12   6       18.69       17.24      1.36 o 
  -5  12   6       69.73       60.92      2.48 o 
  -4  12   6      458.28      444.66      8.75 o 
  -3  12   6       81.39       83.49      3.50 o 
  -2  12   6      559.47      532.83     10.49 o 
  -1  12   6      377.20      361.76      7.03 o 
   0  12   6        0.08       -0.61      0.74 o 
   1  12   6       58.12       49.43      2.61 o 
   2  12   6     1013.79      963.52     17.70 o 
   3  12   6       45.46       48.22      3.55 o 
   4  12   6      306.74      299.17      6.49 o 
   5  12   6      991.23      998.44     22.90 o 
   6  12   6       96.23       94.92      4.61 o 
   7  12   6        4.43        4.43      1.90 o 
  -9  13   6      112.73      120.56      5.86 o 
  -8  13   6      111.34      114.22      8.49 o 
  -7  13   6       56.66       49.56      6.16 o 
  -6  13   6        6.18        7.29      1.86 o 
  -5  13   6       34.67       32.05      1.80 o 
  -4  13   6        0.00       -0.39      1.84 o 
  -3  13   6       14.03        8.86      1.53 o 
  -2  13   6        6.81        7.11      1.32 o 
  -1  13   6       16.47       15.03      1.96 o 
   0  13   6      134.83      140.03      4.30 o 
   1  13   6       85.11       85.14      3.45 o 
   2  13   6       33.30       31.80      3.15 o 
   3  13   6        0.18        2.27      1.58 o 
   4  13   6       32.54       36.24      3.64 o 
   5  13   6       42.40       50.33      6.30 o 
   6  13   6       12.51       10.68      2.24 o 
  -8  14   6        0.00       -0.23      2.63 o 
  -7  14   6        8.30        8.12      3.30 o 
  -6  14   6       34.41       35.68      3.60 o 
  -5  14   6       40.56       48.14      2.15 o 
  -4  14   6      217.81      251.07      6.26 o 
  -3  14   6        1.91        2.54      1.90 o 
  -2  14   6        3.68        4.17      1.53 o 
  -1  14   6        7.54       10.21      2.01 o 
   0  14   6       22.45       17.46      2.31 o 
   1  14   6       21.85       18.62      2.07 o 
   2  14   6        2.13        1.83      1.57 o 
   3  14   6       11.94       18.43      2.73 o 
   4  14   6        6.69        1.71      1.77 o 
   5  14   6      121.08      135.10      6.21 o 
  -7  15   6       10.12        9.34      3.49 o 
  -6  15   6        1.45       -2.30      2.30 o 
  -5  15   6        5.56        6.02      1.92 o 
  -4  15   6       38.46       35.57      2.05 o 
  -3  15   6       80.68       82.64      5.66 o 
  -2  15   6       69.67       73.72      3.24 o 
  -1  15   6       29.30       36.86      3.11 o 
   0  15   6      136.95      149.12      6.06 o 
   1  15   6        1.50       -0.59      1.33 o 
   2  15   6        3.74        5.35      2.51 o 
   3  15   6       10.50       11.97      2.53 o 
   4  15   6       54.55       68.22      4.58 o 
  -5  16   6      122.26      131.67      5.29 o 
  -4  16   6      246.99      270.08      6.04 o 
  -3  16   6      352.07      382.12      6.87 o 
  -2  16   6      391.33      412.73      8.46 o 
  -1  16   6       70.05       76.17      3.46 o 
   0  16   6        0.12       -0.37      1.39 o 
   1  16   6      182.64      170.36     13.53 o 
   2  16   6       31.55       27.03      3.33 o 
 -13   1   7        1.41        1.78      1.14 o 
 -12   1   7       17.87       18.24      1.71 o 
 -11   1   7        4.47        5.62      1.36 o 
 -10   1   7      125.93      121.88      2.80 o 
  -9   1   7        1.54        0.80      0.85 o 
  -8   1   7     1390.96     1322.71     12.22 o 
  -7   1   7       49.32       42.07      1.25 o 
  -6   1   7      647.59      652.18      5.63 o 
  -5   1   7      118.50      110.60      1.95 o 
  -4   1   7      700.55      710.13      5.70 o 
  -3   1   7       17.71       18.59      0.85 o 
  -2   1   7      688.19      757.37      8.01 o 
  -1   1   7      832.35      821.06      6.19 o 
   0   1   7     1673.87     1688.04     15.57 o 
   1   1   7       17.66       22.65      0.97 o 
   2   1   7        1.31        2.22      0.49 o 
   3   1   7     1804.71     1883.33     16.07 o 
   4   1   7      278.29      291.41      5.92 o 
   5   1   7       33.40       22.67      1.91 o 
   6   1   7        2.71        6.19      1.92 o 
   7   1   7      245.68      229.53      6.00 o 
   8   1   7       26.68       26.21      2.73 o 
   9   1   7       34.92       33.90      2.96 o 
  10   1   7        0.01        0.48      1.58 o 
 -13   2   7       66.16       61.69      2.71 o 
 -12   2   7        0.00        0.12      0.94 o 
 -11   2   7       43.21       32.78      1.83 o 
 -10   2   7       65.65       62.21      2.06 o 
  -9   2   7     1458.75     1363.93     12.83 o 
  -8   2   7       60.70       69.29      1.89 o 
  -7   2   7      124.22      131.68      2.21 o 
  -6   2   7        0.01        1.35      0.37 o 
  -5   2   7      302.50      283.57      3.89 o 
  -4   2   7      809.31      859.30      6.68 o 
  -3   2   7     4057.27     4524.38     29.94 o 
  -2   2   7      319.25      336.71      3.09 o 
  -1   2   7     1599.17     1691.11     12.81 o 
   0   2   7      242.43      247.73      2.63 o 
   1   2   7      385.68      438.05      5.84 o 
   2   2   7       93.70      105.18      3.78 o 
   3   2   7      402.64      385.09      4.92 o 
   4   2   7       98.91       93.23      3.06 o 
   5   2   7       58.69       51.34      3.46 o 
   6   2   7      338.45      343.71      7.26 o 
   7   2   7      292.85      283.54      6.76 o 
   8   2   7        1.28       -0.14      1.15 o 
   9   2   7        3.25        5.06      4.63 o 
  10   2   7      326.16      335.25     11.57 o 
 -13   3   7        2.46        1.39      1.18 o 
 -12   3   7       14.73       15.95      1.50 o 
 -11   3   7        8.47        6.38      1.04 o 
 -10   3   7       12.76       17.77      1.37 o 
  -9   3   7      129.91      145.19      2.94 o 
  -8   3   7       47.21       39.25      1.34 o 
  -7   3   7      216.78      188.02      2.72 o 
  -6   3   7      641.15      663.22      6.73 o 
  -5   3   7      216.67      218.70      2.93 o 
  -4   3   7     4424.91     4368.48     29.10 o 
  -3   3   7     1038.32     1032.50      7.70 o 
  -2   3   7     2685.38     2894.61     19.52 o 
  -1   3   7      292.85      332.46      3.04 o 
   0   3   7       48.77       48.56      1.00 o 
   1   3   7      125.52      128.79      1.86 o 
   2   3   7     1175.22     1281.21     14.33 o 
   3   3   7     1184.68     1307.20     13.09 o 
   4   3   7      534.11      556.20      6.72 o 
   5   3   7      354.12      336.36      6.81 o 
   6   3   7      392.76      406.05      8.03 o 
   7   3   7        9.16       10.35      1.68 o 
   8   3   7        4.78        3.71      2.50 o 
   9   3   7      254.16      283.77      7.47 o 
  10   3   7      212.55      238.93      7.09 o 
 -13   4   7      203.70      222.22      7.07 o 
 -12   4   7        7.26        6.17      1.14 o 
 -11   4   7        3.69        1.75      0.88 o 
 -10   4   7     1113.50     1065.52     10.91 o 
  -9   4   7      365.37      402.58      5.33 o 
  -8   4   7        2.79        1.28      0.53 o 
  -7   4   7      194.80      179.85      2.65 o 
  -6   4   7       61.34       67.07      1.47 o 
  -5   4   7     1128.35     1096.88     16.01 o 
  -4   4   7     1299.41     1299.64      9.58 o 
  -3   4   7     4076.28     4415.09     29.33 o 
  -2   4   7      202.75      241.74      2.48 o 
  -1   4   7      205.98      266.12      2.61 o 
   0   4   7     2802.21     2967.65     23.59 o 
   1   4   7      608.56      615.97      5.82 o 
   2   4   7       43.84       58.67      1.41 o 
   3   4   7      248.73      247.13      3.77 o 
   4   4   7     1523.97     1609.68     16.03 o 
   5   4   7      200.62      212.26      5.09 o 
   6   4   7        0.06        0.73      1.03 o 
   7   4   7       18.34       18.80      2.07 o 
   8   4   7      113.03      110.40      4.26 o 
   9   4   7      126.14      125.83      7.31 o 
  10   4   7      266.21      277.58     11.70 o 
 -13   5   7        2.69        3.75      1.79 o 
 -12   5   7       80.37       88.09      3.16 o 
 -11   5   7       27.58       28.63      2.04 o 
 -10   5   7      168.77      173.54      3.42 o 
  -9   5   7      126.61      127.35      2.80 o 
  -8   5   7       88.80       60.66      1.60 o 
  -7   5   7      428.17      406.65      4.72 o 
  -6   5   7       38.86       32.18      1.27 o 
  -5   5   7      506.89      517.18      4.96 o 
  -4   5   7      144.03      150.60      1.96 o 
  -3   5   7      152.81      190.54      2.20 o 
  -2   5   7       60.69       66.47      1.27 o 
  -1   5   7      806.93      871.14      7.10 o 
   0   5   7      557.85      535.46      5.20 o 
   1   5   7      207.96      203.67      2.57 o 
   2   5   7       52.35       45.38      1.10 o 
   3   5   7      101.48       95.75      2.21 o 
   4   5   7       69.36       66.65      1.97 o 
   5   5   7      301.04      325.43      5.53 o 
   6   5   7      829.44      787.74     15.80 o 
   7   5   7      293.82      302.95     13.83 o 
   8   5   7       29.26       24.65      3.79 o 
   9   5   7       74.52       66.36      5.53 o 
  10   5   7      190.25      181.80      9.48 o 
 -12   6   7        0.09       -1.12      1.12 o 
 -11   6   7       51.97       55.45      2.55 o 
 -10   6   7      108.88      114.35      3.31 o 
  -9   6   7      895.51      824.55     10.11 o 
  -8   6   7      274.05      262.25      3.50 o 
  -7   6   7       21.05       17.73      0.97 o 
  -6   6   7        2.69        2.31      0.50 o 
  -5   6   7       22.25       28.12      0.97 o 
  -4   6   7       33.23       31.33      1.02 o 
  -3   6   7      173.83      182.95      2.31 o 
  -2   6   7      632.31      656.85      5.71 o 
  -1   6   7      654.11      685.67      5.85 o 
   0   6   7        1.71        4.38      0.46 o 
   1   6   7      402.79      442.70      4.51 o 
   2   6   7        1.20        2.17      0.54 o 
   3   6   7        2.03        3.78      0.69 o 
   4   6   7      100.51       92.47      2.34 o 
   5   6   7        7.24        7.05      1.04 o 
   6   6   7      313.39      308.05     10.55 o 
   7   6   7       80.66       80.85      5.58 o 
   8   6   7       39.39       42.76      5.02 o 
   9   6   7      409.87      383.88     13.74 o 
  10   6   7      136.76      123.69      7.88 o 
 -12   7   7        0.45        0.77      1.30 o 
 -11   7   7       52.14       47.49      3.51 o 
 -10   7   7       65.79       58.05      2.91 o 
  -9   7   7        0.47        0.96      0.85 o 
  -8   7   7        4.17        5.20      0.80 o 
  -7   7   7      266.60      255.42      3.71 o 
  -6   7   7        0.56        1.10      0.63 o 
  -5   7   7      340.54      333.85      3.65 o 
  -4   7   7      700.75      695.81      6.17 o 
  -3   7   7       32.77       37.80      1.03 o 
  -2   7   7      321.49      277.10      3.02 o 
  -1   7   7      149.28      146.35      1.97 o 
   0   7   7      119.85      109.66      1.76 o 
   1   7   7      163.03      165.15      2.80 o 
   2   7   7      201.59      218.25      3.12 o 
   3   7   7       27.58       27.72      3.36 o 
   4   7   7      575.60      620.98      9.46 o 
   5   7   7      890.00      904.35     12.75 o 
   6   7   7      180.55      164.35      7.65 o 
   7   7   7       80.17       75.23      5.58 o 
   8   7   7        0.97        3.05      2.50 o 
   9   7   7        6.39        8.93      2.92 o 
 -12   8   7       42.06       44.07      3.61 o 
 -11   8   7       29.41       26.67      2.52 o 
 -10   8   7      104.67      110.41      3.98 o 
  -9   8   7        5.86        4.67      1.27 o 
  -8   8   7      610.20      592.69      6.81 o 
  -7   8   7      182.19      169.46      2.91 o 
  -6   8   7      237.38      221.02      5.02 o 
  -5   8   7       72.31       67.32      1.65 o 
  -4   8   7      488.34      463.43      5.12 o 
  -3   8   7       10.16       11.79      0.72 o 
  -2   8   7       91.75      103.80      1.70 o 
  -1   8   7     4403.71     4401.14     34.83 o 
   0   8   7       87.71      103.50      2.16 o 
   1   8   7       68.53       58.71      2.11 o 
   2   8   7      743.70      725.77      8.80 o 
   3   8   7      756.87      717.40     10.41 o 
   4   8   7      586.19      539.37     11.29 o 
   5   8   7      161.58      153.84      4.36 o 
   6   8   7      484.21      469.55     13.94 o 
   7   8   7        3.74        1.21      1.96 o 
   8   8   7        0.57        0.54      2.19 o 
   9   8   7       19.46       19.48      4.13 o 
 -11   9   7       58.09       53.02      3.55 o 
 -10   9   7      502.76      511.14      9.43 o 
  -9   9   7        4.13        6.89      1.47 o 
  -8   9   7        7.95        6.47      0.94 o 
  -7   9   7       14.85       18.06      1.55 o 
  -6   9   7      572.83      554.65      6.16 o 
  -5   9   7      146.87      152.47      2.58 o 
  -4   9   7      288.41      293.93      3.80 o 
  -3   9   7      233.08      230.21      3.18 o 
  -2   9   7     2770.36     2712.20     25.26 o 
  -1   9   7        5.05        2.62      0.94 o 
   0   9   7       52.20       58.16      2.08 o 
   1   9   7        2.53        1.87      0.73 o 
   2   9   7        0.15        2.14      0.89 o 
   3   9   7        1.23        2.65      1.01 o 
   4   9   7      483.70      452.16      7.95 o 
   5   9   7      192.34      196.60      5.05 o 
   6   9   7       28.45       28.04      3.59 o 
   7   9   7       40.93       49.27      4.63 o 
   8   9   7       52.08       52.39      5.67 o 
   9   9   7      152.15      149.24      8.50 o 
 -11  10   7      105.78      114.14      4.44 o 
 -10  10   7       28.57       27.68      4.97 o 
  -9  10   7      372.57      383.61     10.88 o 
  -8  10   7      468.73      481.61      6.74 o 
  -7  10   7       25.68       22.60      1.42 o 
  -6  10   7       57.28       55.61      2.24 o 
  -5  10   7      547.95      533.22      6.71 o 
  -4  10   7      446.70      447.24      5.82 o 
  -3  10   7     6295.97     6158.28     54.84 o 
  -2  10   7       13.00       16.52      1.40 o 
  -1  10   7        1.57        2.73      2.07 o 
   0  10   7     1148.60     1096.57     34.02 o 
   1  10   7      848.22      810.97     12.51 o 
   2  10   7      331.41      306.19      5.90 o 
   3  10   7      123.57      110.88      3.49 o 
   4  10   7      443.27      409.35      7.61 o 
   5  10   7      103.84      112.05      3.87 o 
   6  10   7      219.95      203.70     10.62 o 
   7  10   7      116.53      129.24      7.29 o 
   8  10   7      121.19      139.14      7.93 o 
 -10  11   7      702.77      746.63     18.45 o 
  -9  11   7        2.67        2.01      1.31 o 
  -8  11   7      224.55      237.10      5.69 o 
  -7  11   7       64.17       65.79      1.99 o 
  -6  11   7      402.70      365.99      6.10 o 
  -5  11   7      169.51      183.66      3.92 o 
  -4  11   7       67.72       62.85      3.60 o 
  -3  11   7        2.65        1.58      1.10 o 
  -2  11   7      530.25      511.44      7.78 o 
  -1  11   7      258.95      266.44      5.14 o 
   0  11   7      166.59      150.21      4.19 o 
   1  11   7       41.51       38.20      2.34 o 
   2  11   7        1.35        3.29      1.52 o 
   3  11   7       11.36       13.96      1.66 o 
   4  11   7      252.23      234.40      5.60 o 
   5  11   7      456.70      462.16      8.67 o 
   6  11   7       55.58       51.48      3.71 o 
   7  11   7       44.43       39.30      4.77 o 
  -9  12   7        2.12        1.58      1.60 o 
  -8  12   7       22.17       25.52      2.89 o 
  -7  12   7       42.68       48.37      1.89 o 
  -6  12   7       73.54       60.37      2.46 o 
  -5  12   7        0.10        0.44      1.50 o 
  -4  12   7       22.54       23.83      2.12 o 
  -3  12   7       17.57       14.03      1.76 o 
  -2  12   7      510.38      501.16     10.17 o 
  -1  12   7      537.48      560.15     13.20 o 
   0  12   7      137.91      132.57      5.00 o 
   1  12   7       45.41       47.84      2.64 o 
   2  12   7        9.05       10.07      2.12 o 
   3  12   7      183.82      172.70      7.10 o 
   4  12   7        2.48        4.38      1.40 o 
   5  12   7       63.95       68.14      3.22 o 
   6  12   7      199.04      204.17      6.76 o 
   7  12   7      187.23      192.36      9.14 o 
  -9  13   7        0.38       -0.20      1.46 o 
  -8  13   7       55.73       75.06      7.02 o 
  -7  13   7      222.65      249.84      8.46 o 
  -6  13   7       43.98       47.52      2.09 o 
  -5  13   7      280.83      274.63      6.36 o 
  -4  13   7      169.61      162.44      4.86 o 
  -3  13   7        5.87        5.89      1.45 o 
  -2  13   7      126.00      119.48      4.44 o 
  -1  13   7       29.59       31.85      2.83 o 
   0  13   7      131.44      135.57      4.30 o 
   1  13   7       70.44       80.99      4.19 o 
   2  13   7       28.52       31.92      3.23 o 
   3  13   7       77.86       90.16      4.62 o 
   4  13   7      107.03      130.02     18.84 o 
   5  13   7      108.66      105.96      5.43 o 
   6  13   7      128.88      150.53     10.62 o 
  -7  14   7        6.77        7.66      2.20 o 
  -6  14   7       46.82       61.53      3.44 o 
  -5  14   7       14.16       17.74      1.83 o 
  -4  14   7       65.35       68.29      3.19 o 
  -3  14   7       22.13       22.79      2.78 o 
  -2  14   7       22.74       25.50      2.20 o 
  -1  14   7       55.24       65.06      3.04 o 
   0  14   7        0.64        3.75      1.30 o 
   1  14   7        6.31        8.26      2.03 o 
   2  14   7       20.09       20.57      2.77 o 
   3  14   7       76.93       74.35      7.52 o 
   4  14   7        3.19        5.79      2.06 o 
   5  14   7      351.11      350.06     10.33 o 
  -6  15   7       52.54       63.23      2.29 o 
  -5  15   7        6.12        5.68      1.21 o 
  -4  15   7      134.16      140.51      5.38 o 
  -3  15   7        3.56        1.07      1.16 o 
  -2  15   7       93.00       98.62      3.79 o 
  -1  15   7       44.43       59.69      3.07 o 
   0  15   7        1.90        2.63      1.25 o 
   1  15   7       45.83       55.54      4.26 o 
   2  15   7        7.00        6.89      2.10 o 
   3  15   7       95.67       96.47      5.20 o 
   4  15   7        5.63        5.46      2.11 o 
  -4  16   7       17.66       20.45      1.82 o 
  -3  16   7      990.20     1073.23     26.24 o 
  -2  16   7      221.08      233.38      6.10 o 
  -1  16   7        0.87       -0.96      1.93 o 
   0  16   7      154.85      170.56      8.11 o 
   1  16   7       28.25       26.74      6.17 o 
   2  16   7        4.81        5.22      2.06 o 
 -13   0   8        2.10        1.85      1.62 o 
 -12   0   8      301.63      307.55      8.04 o 
 -11   0   8        6.33        7.86      1.66 o 
 -10   0   8      747.81      679.83     13.48 o 
  -9   0   8       49.24       65.61      3.10 o 
  -8   0   8      308.78      245.42      5.81 o 
  -7   0   8      251.67      206.82      7.61 o 
  -6   0   8      180.93      184.93      3.22 o 
  -5   0   8      156.08      128.03      2.80 o 
  -4   0   8     1608.91     1775.49     19.04 o 
  -3   0   8      997.92     1208.86     16.83 o 
  -2   0   8      391.75      493.26      7.67 o 
  -1   0   8      303.71      298.96      4.41 o 
   0   0   8     7447.56     7688.95     84.52 o 
   1   0   8        0.13       11.02      1.75 o 
   2   0   8      781.12      840.02     12.61 o 
   3   0   8     2485.08     2477.46     44.13 o 
   4   0   8     2069.67     2029.16     37.50 o 
   5   0   8      126.45      144.85      5.98 o 
   6   0   8      102.03      110.30      5.60 o 
   7   0   8      185.49      181.07      7.62 o 
   8   0   8        0.43        0.95      1.76 o 
   9   0   8        1.00        2.93      2.06 o 
  10   0   8      772.52      755.95     20.41 o 
 -13   1   8       84.22       92.68      3.26 o 
 -12   1   8       70.16       79.60      2.84 o 
 -11   1   8        0.04       -0.17      0.95 o 
 -10   1   8      482.59      451.19      5.94 o 
  -9   1   8        6.74        9.91      1.01 o 
  -8   1   8       12.44        6.11      0.73 o 
  -7   1   8       62.44       60.79      1.42 o 
  -6   1   8        0.00        1.97      0.41 o 
  -5   1   8      977.19      996.09      8.28 o 
  -4   1   8     1879.89     2008.82     14.14 o 
  -3   1   8      719.00      743.90      5.92 o 
  -2   1   8      329.35      324.38      3.09 o 
  -1   1   8     2538.75     2794.14     21.86 o 
   0   1   8      233.25      247.39      3.03 o 
   1   1   8      421.86      444.21      5.31 o 
   2   1   8      782.82      780.76      9.60 o 
   3   1   8     4641.95     4859.42     59.56 o 
   4   1   8        2.71        8.03      2.48 o 
   5   1   8      255.64      196.64      5.03 o 
   6   1   8       11.24       24.29      2.17 o 
   7   1   8       35.69       31.41      4.02 o 
   8   1   8      144.47      151.37      5.15 o 
   9   1   8       76.85       71.24      4.63 o 
  10   1   8      570.05      582.35     12.17 o 
 -13   2   8       11.12        8.97      1.70 o 
 -12   2   8        0.51        0.70      0.97 o 
 -11   2   8       11.74       10.11      1.18 o 
 -10   2   8      653.84      613.75      7.60 o 
  -9   2   8      142.34      108.67      2.54 o 
  -8   2   8      128.79      116.84      2.25 o 
  -7   2   8      368.83      314.27      3.53 o 
  -6   2   8      774.82      777.10      7.10 o 
  -5   2   8       77.57       60.15      1.41 o 
  -4   2   8      133.83      123.53      1.76 o 
  -3   2   8        1.80        2.59      0.37 o 
  -2   2   8     1154.17     1278.75      9.32 o 
  -1   2   8     1307.16     1347.84     10.59 o 
   0   2   8      503.83      492.03      6.34 o 
   1   2   8       28.02       24.14      1.14 o 
   2   2   8       15.53       15.24      1.15 o 
   3   2   8      148.21      156.60      2.82 o 
   4   2   8      857.24      863.98     16.37 o 
   5   2   8      131.02      106.61      3.63 o 
   6   2   8       84.22       73.17      3.22 o 
   7   2   8        0.58        0.82      1.09 o 
   8   2   8       36.54       48.85      7.37 o 
   9   2   8        0.00       -0.67      1.28 o 
  10   2   8      879.14      913.46     20.41 o 
 -13   3   8      214.80      217.07      5.58 o 
 -12   3   8      254.40      257.83      4.67 o 
 -11   3   8        0.52       -0.12      0.79 o 
 -10   3   8       59.64       60.76      2.07 o 
  -9   3   8     1051.85      957.83      9.80 o 
  -8   3   8      422.78      343.76      4.20 o 
  -7   3   8       86.96       77.04      1.71 o 
  -6   3   8      368.32      350.67      3.97 o 
  -5   3   8      723.00      740.08      6.69 o 
  -4   3   8      560.20      592.34      5.06 o 
  -3   3   8      199.23      217.06      2.43 o 
  -2   3   8      428.80      457.53      4.32 o 
  -1   3   8      989.92     1049.53      7.84 o 
   0   3   8     1235.45     1265.87     10.01 o 
   1   3   8       50.82       68.31      1.37 o 
   2   3   8       37.68       38.05      1.58 o 
   3   3   8      656.50      702.41      8.14 o 
   4   3   8      707.42      697.47     12.93 o 
   5   3   8        1.05        1.80      1.03 o 
   6   3   8       92.14       73.21      3.22 o 
   7   3   8      466.19      444.28      9.07 o 
   8   3   8        5.93        5.06      2.26 o 
   9   3   8        5.22        2.72      1.51 o 
  10   3   8      200.55      205.70      6.67 o 
 -13   4   8       97.09      110.35      4.12 o 
 -12   4   8       82.38       81.89      2.63 o 
 -11   4   8       19.45       15.66      1.37 o 
 -10   4   8        1.05        4.47      0.92 o 
  -9   4   8      238.97      216.05      3.68 o 
  -8   4   8       36.61       38.46      1.35 o 
  -7   4   8       41.97       52.58      1.51 o 
  -6   4   8      100.57      130.47      2.27 o 
  -5   4   8       22.75       26.90      0.91 o 
  -4   4   8       82.72       99.77      1.59 o 
  -3   4   8      179.49      190.89      2.25 o 
  -2   4   8      201.84      244.65      2.59 o 
  -1   4   8      556.64      562.82      4.71 o 
   0   4   8      581.89      615.35      5.93 o 
   1   4   8       23.13       16.77      0.80 o 
   2   4   8      137.04      110.30      2.04 o 
   3   4   8       91.58       91.52      2.20 o 
   4   4   8      296.94      297.99      6.07 o 
   5   4   8        0.31        0.55      0.92 o 
   6   4   8       45.95       49.46      3.55 o 
   7   4   8       10.07        4.82      1.38 o 
   8   4   8      241.69      236.42      6.48 o 
   9   4   8       59.32       53.88      5.81 o 
  10   4   8       41.98       27.31      4.51 o 
 -13   5   8       32.90       44.47      3.82 o 
 -12   5   8       53.57       49.26      2.56 o 
 -11   5   8      538.61      539.14      8.06 o 
 -10   5   8      415.03      400.17      5.60 o 
  -9   5   8      266.14      226.24      3.49 o 
  -8   5   8      291.04      242.55      3.38 o 
  -7   5   8       48.43       35.41      1.37 o 
  -6   5   8       71.73       60.84      1.54 o 
  -5   5   8     1067.23     1095.46      8.53 o 
  -4   5   8       99.84       84.27      1.46 o 
  -3   5   8      160.90      183.67      3.26 o 
  -2   5   8      171.10      195.73      2.27 o 
  -1   5   8     1349.24     1488.06     11.47 o 
   0   5   8      519.86      530.48      5.30 o 
   1   5   8      787.87      833.14      7.67 o 
   2   5   8       14.04       21.25      1.02 o 
   3   5   8     2528.08     2405.35     22.87 o 
   4   5   8        5.66       17.09      1.23 o 
   5   5   8       18.86       21.92      3.39 o 
   6   5   8       17.78       14.68      2.37 o 
   7   5   8        0.51       -1.56      1.56 o 
   8   5   8      109.24       99.46      6.43 o 
   9   5   8      167.48      175.62      9.01 o 
 -12   6   8       50.20       51.08      3.77 o 
 -11   6   8       13.84       10.85      1.47 o 
 -10   6   8      286.72      272.78      5.16 o 
  -9   6   8      115.33      116.52      2.67 o 
  -8   6   8      152.87      112.47      2.21 o 
  -7   6   8      105.14       85.16      1.81 o 
  -6   6   8      438.89      376.49      4.16 o 
  -5   6   8       60.36       56.47      2.25 o 
  -4   6   8      523.86      513.40      5.69 o 
  -3   6   8        6.12       12.07      0.71 o 
  -2   6   8       26.25       18.24      0.81 o 
  -1   6   8       38.79       45.54      1.10 o 
   0   6   8      595.36      568.30      5.79 o 
   1   6   8      514.25      547.66      5.48 o 
   2   6   8        0.08       -0.03      0.57 o 
   3   6   8      192.31      198.60      3.53 o 
   4   6   8      475.65      470.71      6.66 o 
   5   6   8        7.03        5.96      2.10 o 
   6   6   8      113.19      116.75      6.43 o 
   7   6   8      185.47      162.05      7.97 o 
   8   6   8       55.48       56.11      5.11 o 
   9   6   8       55.67       38.79      5.09 o 
 -12   7   8        8.63        9.11      2.35 o 
 -11   7   8      107.69      104.82      4.02 o 
 -10   7   8       22.12       18.86      1.67 o 
  -9   7   8      260.28      255.16      4.11 o 
  -8   7   8      136.67      118.23      2.55 o 
  -7   7   8      936.06      836.92      8.59 o 
  -6   7   8      250.03      257.24      3.65 o 
  -5   7   8        8.49       10.07      0.73 o 
  -4   7   8      721.70      707.25      6.37 o 
  -3   7   8        0.16        1.80      0.42 o 
  -2   7   8      131.51      103.81      1.73 o 
  -1   7   8     2146.58     2096.46     15.77 o 
   0   7   8       11.61       24.82      1.89 o 
   1   7   8       17.00       11.85      0.93 o 
   2   7   8     1531.31     1410.47     14.39 o 
   3   7   8      558.59      520.94      8.25 o 
   4   7   8        9.28        9.13      1.35 o 
   5   7   8      148.41      136.61      4.71 o 
   6   7   8       96.02      100.87      6.09 o 
   7   7   8      294.82      260.50     10.29 o 
   8   7   8       36.52       34.81      4.56 o 
   9   7   8        6.97       13.61      3.63 o 
 -12   8   8      181.60      204.78      5.95 o 
 -11   8   8       30.64       29.75      2.58 o 
 -10   8   8        0.47        0.21      1.09 o 
  -9   8   8      321.16      293.80      5.08 o 
  -8   8   8      667.42      626.55      7.16 o 
  -7   8   8        0.54        0.76      0.54 o 
  -6   8   8      214.16      192.70      3.21 o 
  -5   8   8      210.75      212.43      3.19 o 
  -4   8   8      415.69      385.69      4.59 o 
  -3   8   8       30.28       30.41      1.02 o 
  -2   8   8     3890.46     3752.59     27.20 o 
  -1   8   8       89.94      100.96      2.01 o 
   0   8   8       23.35       21.15      1.19 o 
   1   8   8      730.98      671.09     13.42 o 
   2   8   8      677.87      666.39     10.09 o 
   3   8   8      144.03      142.35      3.85 o 
   4   8   8      106.40      104.85      3.46 o 
   5   8   8      549.84      525.40     10.75 o 
   6   8   8       51.27       63.41      4.94 o 
   7   8   8      773.22      770.22     20.33 o 
   8   8   8        7.76        6.48      2.72 o 
   9   8   8       31.68       30.11      4.70 o 
 -11   9   8       84.20       92.25      3.98 o 
 -10   9   8       76.61       75.76      4.12 o 
  -9   9   8      318.24      296.22      6.50 o 
  -8   9   8       93.90       77.74      2.35 o 
  -7   9   8       16.08       19.34      1.50 o 
  -6   9   8       28.34       27.57      1.29 o 
  -5   9   8      124.52      125.41      2.39 o 
  -4   9   8     1170.61     1146.41     10.64 o 
  -3   9   8     1176.99     1081.51     11.45 o 
  -2   9   8       25.28       21.50      1.37 o 
  -1   9   8       14.64       16.42      1.17 o 
   0   9   8      549.96      523.42      7.72 o 
   1   9   8        8.21       14.02      1.36 o 
   2   9   8       13.11       10.22      1.37 o 
   3   9   8      567.43      521.50      8.60 o 
   4   9   8       95.08       83.52      3.30 o 
   5   9   8       39.71       34.77      3.02 o 
   6   9   8        5.46        1.83      2.19 o 
   7   9   8        7.55        4.90      2.46 o 
   8   9   8        0.66       -1.78      1.78 o 
 -11  10   8       96.96      105.61      4.64 o 
 -10  10   8       17.43       21.91      2.28 o 
  -9  10   8       66.76       56.60      2.91 o 
  -8  10   8       28.28       31.13      1.64 o 
  -7  10   8        8.67        6.49      0.92 o 
  -6  10   8      233.25      240.94      4.10 o 
  -5  10   8        0.53        1.61      0.70 o 
  -4  10   8      407.19      421.26      5.71 o 
  -3  10   8        2.66        5.04      0.85 o 
  -2  10   8      237.84      222.70      5.65 o 
  -1  10   8      848.98      845.94     18.93 o 
   0  10   8      138.16      114.17      3.12 o 
   1  10   8        0.84        0.96      0.76 o 
   2  10   8        7.26        7.60      1.52 o 
   3  10   8       50.16       45.42      2.44 o 
   4  10   8        3.26        2.12      1.12 o 
   5  10   8        4.98        2.34      1.98 o 
   6  10   8      256.36      263.81     10.20 o 
   7  10   8       55.31       61.84      5.41 o 
   8  10   8       65.75       74.92      6.03 o 
 -10  11   8        0.12        0.62      1.23 o 
  -9  11   8      160.51      177.66      5.10 o 
  -8  11   8        6.89       12.95      1.21 o 
  -7  11   8       79.62       82.89      2.62 o 
  -6  11   8      119.07      119.43      3.18 o 
  -5  11   8       26.49       20.86      1.55 o 
  -4  11   8      120.29      120.77      5.24 o 
  -3  11   8      184.03      200.16      4.29 o 
  -2  11   8      551.72      568.75      8.57 o 
  -1  11   8        4.96        6.02      1.16 o 
   0  11   8      481.69      495.62      7.21 o 
   1  11   8      140.92      129.91      5.01 o 
   2  11   8      169.20      169.02      4.41 o 
   3  11   8       32.05       27.93      2.22 o 
   4  11   8        0.00       -0.89      1.04 o 
   5  11   8        2.19        0.49      1.17 o 
   6  11   8       47.07       46.04      5.00 o 
   7  11   8        0.49        0.99      2.14 o 
  -9  12   8       51.93       54.67      4.06 o 
  -8  12   8       39.12       44.87      2.15 o 
  -7  12   8        0.00        0.90      0.72 o 
  -6  12   8      161.32      148.72      4.30 o 
  -5  12   8        1.93        3.04      1.66 o 
  -4  12   8       66.07       63.80      3.04 o 
  -3  12   8       57.52       55.84      3.00 o 
  -2  12   8      629.41      609.53     13.54 o 
  -1  12   8      148.80      145.54      4.43 o 
   0  12   8        0.56        0.57      1.12 o 
   1  12   8      855.53      821.77     15.81 o 
   2  12   8      439.28      414.31     12.44 o 
   3  12   8       37.69       38.88      2.58 o 
   4  12   8       21.58       18.04      2.04 o 
   5  12   8       80.10       95.67      3.85 o 
   6  12   8       25.03       22.70      3.82 o 
  -7  13   8      139.34      146.18      3.70 o 
  -6  13   8       13.92       15.81      3.15 o 
  -5  13   8        8.66       11.38      1.59 o 
  -4  13   8      156.77      170.31      5.16 o 
  -3  13   8      128.39      114.47      4.31 o 
  -2  13   8      123.73      128.24      4.71 o 
  -1  13   8       10.31        8.44      1.50 o 
   0  13   8       13.40       14.79      2.03 o 
   1  13   8      311.04      306.37     10.18 o 
   2  13   8       25.68       25.33      3.03 o 
   3  13   8        1.72        3.00      1.73 o 
   4  13   8       79.33       75.90      4.53 o 
   5  13   8       14.23       14.43      2.70 o 
  -7  14   8        2.81        3.24      1.62 o 
  -6  14   8      256.72      251.93      6.37 o 
  -5  14   8        3.07        4.06      1.27 o 
  -4  14   8        5.07        3.97      1.86 o 
  -3  14   8       22.18       30.36      2.70 o 
  -2  14   8      496.70      536.09      9.76 o 
  -1  14   8       54.19       57.33      3.00 o 
   0  14   8      115.26      114.41      9.16 o 
   1  14   8       37.98       36.88      3.95 o 
   2  14   8       18.41       15.86      2.62 o 
   3  14   8        0.00       -1.70      1.70 o 
   4  14   8       54.35       55.61      4.39 o 
  -6  15   8        6.22        5.59      1.15 o 
  -5  15   8        7.02        6.72      1.61 o 
  -4  15   8      452.07      491.44     10.50 o 
  -3  15   8      109.68      108.55      3.94 o 
  -2  15   8       61.82       68.57      3.25 o 
  -1  15   8        0.62        2.63      1.63 o 
   0  15   8      246.00      254.03      7.93 o 
   1  15   8       75.64       75.43      5.15 o 
   2  15   8      300.86      305.09     14.56 o 
   3  15   8        6.90        4.91      2.00 o 
  -4  16   8        4.23       -0.03      1.16 o 
  -3  16   8      321.50      356.31      7.80 o 
  -2  16   8      383.11      423.75     11.84 o 
  -1  16   8       67.89       71.58      5.67 o 
   0  16   8       52.89       62.98      4.10 o 
   1  16   8       12.39       15.89      3.88 o 
 -13   1   9        7.00        6.67      1.39 o 
 -12   1   9        0.00        0.35      0.93 o 
 -11   1   9        6.53        7.52      1.19 o 
 -10   1   9       29.31       26.40      1.78 o 
  -9   1   9        4.96        5.75      1.16 o 
  -8   1   9      517.96      496.41      5.05 o 
  -7   1   9     1089.49      971.14      8.07 o 
  -6   1   9      421.24      388.44      3.98 o 
  -5   1   9       12.78       16.68      0.80 o 
  -4   1   9     1599.40     1577.61     12.52 o 
  -3   1   9      776.95      803.87      6.43 o 
  -2   1   9     3810.30     3968.40     28.35 o 
  -1   1   9       14.65       20.08      0.81 o 
   0   1   9     1449.95     1497.70     16.39 o 
   1   1   9     1291.35     1331.30     16.33 o 
   2   1   9        4.51        5.81      0.96 o 
   3   1   9      393.09      400.65      7.39 o 
   4   1   9        0.24        1.36      0.89 o 
   5   1   9      210.46      199.77      5.19 o 
   6   1   9      108.95      100.57      3.81 o 
   7   1   9       15.84       19.43      4.58 o 
   8   1   9       30.63       31.58      2.88 o 
   9   1   9       78.79       82.74      4.18 o 
  10   1   9        0.41        1.67      1.69 o 
 -13   2   9      106.49      112.96      3.55 o 
 -12   2   9       28.55       26.48      1.97 o 
 -11   2   9        0.45        0.30      0.78 o 
 -10   2   9      136.50      132.26      2.97 o 
  -9   2   9     1499.01     1368.95     11.91 o 
  -8   2   9       35.31       36.82      1.34 o 
  -7   2   9       88.63       86.49      1.72 o 
  -6   2   9       89.31      103.02      2.03 o 
  -5   2   9        0.99        0.10      0.36 o 
  -4   2   9     1166.55     1229.18      9.29 o 
  -3   2   9      748.09      768.84      6.51 o 
  -2   2   9       85.68       92.93      1.49 o 
  -1   2   9      224.04      209.38      2.83 o 
   0   2   9      237.23      257.12      3.25 o 
   1   2   9      140.46      151.89      3.51 o 
   2   2   9        2.12        1.92      0.67 o 
   3   2   9       26.69       20.15      1.19 o 
   4   2   9       87.85       84.19      3.18 o 
   5   2   9      135.81      138.64      4.29 o 
   6   2   9      506.43      480.22      9.32 o 
   7   2   9       48.00       56.84      3.13 o 
   8   2   9       11.70       14.43      2.16 o 
   9   2   9        3.99        4.33      1.76 o 
  10   2   9       29.37       26.38      3.01 o 
 -13   3   9        6.98        7.87      1.45 o 
 -12   3   9       24.76       21.67      1.67 o 
 -11   3   9      265.36      265.26      5.12 o 
 -10   3   9      287.08      290.02      4.59 o 
  -9   3   9        0.00        1.14      0.65 o 
  -8   3   9      291.49      291.27      3.83 o 
  -7   3   9      561.41      543.05      5.23 o 
  -6   3   9       84.88       60.11      1.43 o 
  -5   3   9      249.61      300.66      3.26 o 
  -4   3   9      204.57      229.37      2.66 o 
  -3   3   9      357.65      389.55      3.73 o 
  -2   3   9      589.18      577.70      5.35 o 
  -1   3   9     1192.38     1291.23     11.05 o 
   0   3   9        2.88        5.90      0.53 o 
   1   3   9      113.73      111.35      2.20 o 
   2   3   9       55.74       58.27      2.48 o 
   3   3   9      624.01      650.98      7.67 o 
   4   3   9      458.19      455.87      9.24 o 
   5   3   9       20.00       14.02      1.71 o 
   6   3   9        0.24       -0.94      0.94 o 
   7   3   9       37.38       36.57      4.81 o 
   8   3   9       65.11       64.88      3.51 o 
   9   3   9        9.74        4.88      2.38 o 
 -13   4   9        0.19       -1.19      1.19 o 
 -12   4   9        0.10        0.46      0.89 o 
 -11   4   9      167.40      173.46      3.92 o 
 -10   4   9       10.92        9.61      1.08 o 
  -9   4   9       62.13       47.73      1.58 o 
  -8   4   9       53.43       36.14      1.35 o 
  -7   4   9      109.19      120.66      2.20 o 
  -6   4   9        4.63        4.51      0.55 o 
  -5   4   9      589.56      528.02      4.86 o 
  -4   4   9       21.83       26.08      0.94 o 
  -3   4   9       10.20       10.52      0.76 o 
  -2   4   9        0.35        0.53      0.31 o 
  -1   4   9       19.88       22.81      0.80 o 
   0   4   9      325.25      327.66      4.38 o 
   1   4   9       64.44       60.21      1.37 o 
   2   4   9        3.64        4.24      0.65 o 
   3   4   9       22.75       21.25      1.30 o 
   4   4   9      393.17      349.91      6.98 o 
   5   4   9     1432.86     1359.59     30.53 o 
   6   4   9        1.91        2.89      1.29 o 
   7   4   9        0.80        1.24      1.16 o 
   8   4   9      275.72      291.22      9.60 o 
   9   4   9       83.83      102.37      6.85 o 
 -13   5   9        0.70       -0.59      1.30 o 
 -12   5   9      187.60      179.90      6.81 o 
 -11   5   9      120.66      126.77      3.57 o 
 -10   5   9        1.42        0.91      0.77 o 
  -9   5   9      474.34      469.56      5.42 o 
  -8   5   9     1486.54     1347.09     11.54 o 
  -7   5   9        1.69        1.37      0.87 o 
  -6   5   9        2.88        8.80      0.73 o 
  -5   5   9        0.72        2.51      0.47 o 
  -4   5   9      202.81      169.81      2.25 o 
  -3   5   9      381.77      421.63      4.28 o 
  -2   5   9       63.73       50.79      1.21 o 
  -1   5   9     1066.11     1152.48      9.33 o 
   0   5   9     1665.05     1692.25     14.32 o 
   1   5   9       43.79       38.49      1.15 o 
   2   5   9      233.31      231.89      3.86 o 
   3   5   9     1082.04     1044.94     11.96 o 
   4   5   9       25.05       19.24      3.59 o 
   5   5   9      191.34      178.99      4.89 o 
   6   5   9      450.18      437.81      8.76 o 
   7   5   9       25.33       25.83      3.78 o 
   8   5   9        7.32       12.97      3.23 o 
   9   5   9       36.99       33.77      4.75 o 
 -12   6   9      136.24      140.32      3.99 o 
 -11   6   9       19.32       24.96      1.95 o 
 -10   6   9       18.41       18.29      1.63 o 
  -9   6   9       20.96       13.36      1.15 o 
  -8   6   9       28.34       28.77      1.29 o 
  -7   6   9       16.85       16.07      1.44 o 
  -6   6   9      102.70       85.22      1.78 o 
  -5   6   9      897.41      883.93      7.78 o 
  -4   6   9      557.63      586.71      5.58 o 
  -3   6   9      579.18      548.94      5.24 o 
  -2   6   9        6.70        7.79      0.62 o 
  -1   6   9      287.34      285.72      3.23 o 
   0   6   9     1213.49     1263.54     11.11 o 
   1   6   9      217.03      207.70      2.83 o 
   2   6   9      211.44      211.66      4.77 o 
   3   6   9      185.58      184.93      3.50 o 
   4   6   9      152.04      145.97      3.53 o 
   5   6   9       47.86       32.90      3.89 o 
   6   6   9       61.22       48.72      4.37 o 
   7   6   9      345.28      316.51     11.50 o 
   8   6   9      406.46      415.70     14.16 o 
   9   6   9       55.32       65.01      5.80 o 
 -12   7   9      106.75      111.24      4.40 o 
 -11   7   9       12.32       13.49      1.90 o 
 -10   7   9      285.80      296.08      5.51 o 
  -9   7   9      108.95       99.41      2.49 o 
  -8   7   9        0.47        2.18      0.70 o 
  -7   7   9       29.85       28.66      1.72 o 
  -6   7   9       20.39       13.25      0.88 o 
  -5   7   9       96.10       91.60      1.86 o 
  -4   7   9      609.39      561.04      5.43 o 
  -3   7   9      828.90      812.39      7.15 o 
  -2   7   9      618.54      618.57      5.73 o 
  -1   7   9       69.95       80.65      1.57 o 
   0   7   9      426.33      440.58      5.61 o 
   1   7   9     2680.52     2725.42     25.46 o 
   2   7   9        4.33        3.24      0.77 o 
   3   7   9      983.89      992.59     13.40 o 
   4   7   9       60.64       57.62      2.62 o 
   5   7   9      223.96      226.93      8.87 o 
   6   7   9      380.71      351.91     11.87 o 
   7   7   9       17.21       14.45      3.34 o 
   8   7   9      338.92      355.47     12.98 o 
 -12   8   9       11.86       16.07      2.81 o 
 -11   8   9      100.63      108.11      4.15 o 
 -10   8   9       22.01       19.03      2.06 o 
  -9   8   9      225.70      201.42      3.64 o 
  -8   8   9       81.24       68.16      2.00 o 
  -7   8   9       90.20       78.29      2.03 o 
  -6   8   9      274.79      259.09      3.80 o 
  -5   8   9        2.92        1.80      0.62 o 
  -4   8   9       68.27       71.52      1.79 o 
  -3   8   9      375.84      377.19      4.08 o 
  -2   8   9      351.19      339.14      4.24 o 
  -1   8   9      442.02      417.47      4.89 o 
   0   8   9      576.60      563.74      6.82 o 
   1   8   9      183.52      169.92      4.75 o 
   2   8   9      335.08      314.31      6.01 o 
   3   8   9      269.53      264.54      5.59 o 
   4   8   9       37.79       45.70      2.44 o 
   5   8   9       10.28        8.46      2.37 o 
   6   8   9        1.24        2.72      2.10 o 
   7   8   9       18.70       19.31      3.73 o 
   8   8   9      113.56      117.30      7.31 o 
 -11   9   9       96.72       98.19      4.09 o 
 -10   9   9       40.91       40.70      2.90 o 
  -9   9   9       77.87       80.30      2.56 o 
  -8   9   9        1.40        1.24      0.74 o 
  -7   9   9       22.53       22.12      1.26 o 
  -6   9   9       11.51        9.32      0.92 o 
  -5   9   9       39.15       35.66      1.86 o 
  -4   9   9      368.16      344.48      5.04 o 
  -3   9   9      115.63      102.80      2.48 o 
  -2   9   9      872.98      872.93      8.55 o 
  -1   9   9      929.51      871.83      9.76 o 
   0   9   9       67.69       79.84      2.61 o 
   1   9   9        2.98        1.83      1.10 o 
   2   9   9        1.20        2.46      1.55 o 
   3   9   9      224.59      203.09      5.02 o 
   4   9   9       36.37       40.08      2.57 o 
   5   9   9      266.15      242.81      9.40 o 
   6   9   9       17.16       18.78      3.44 o 
   7   9   9        4.41       14.96      3.40 o 
   8   9   9       12.85        9.64      3.09 o 
 -11  10   9      102.29      109.57      4.41 o 
 -10  10   9        3.38        4.29      1.41 o 
  -9  10   9       18.56       19.26      1.50 o 
  -8  10   9      399.13      413.43      6.81 o 
  -7  10   9        0.02        0.86      0.70 o 
  -6  10   9      161.55      155.29      3.77 o 
  -5  10   9      179.64      164.43      3.29 o 
  -4  10   9      209.28      215.24      3.82 o 
  -3  10   9      219.07      223.91      4.01 o 
  -2  10   9      127.51      136.25      3.52 o 
  -1  10   9      474.76      469.05     11.10 o 
   0  10   9       48.78       52.49      2.74 o 
   1  10   9      703.42      682.08     10.19 o 
   2  10   9      279.51      283.52     10.98 o 
   3  10   9      206.85      206.93      5.11 o 
   4  10   9      201.47      200.05      5.17 o 
   5  10   9       11.17       12.61      2.92 o 
   6  10   9        4.37        7.11      2.54 o 
   7  10   9      246.68      270.48     11.07 o 
 -10  11   9       32.23       32.72      2.73 o 
  -9  11   9        1.06       -0.23      0.85 o 
  -8  11   9       71.17       62.36      5.42 o 
  -7  11   9      254.71      277.02      5.63 o 
  -6  11   9        0.13        1.63      0.80 o 
  -5  11   9        1.07        1.28      0.81 o 
  -4  11   9        4.41        9.17      1.21 o 
  -3  11   9      212.36      219.69      4.66 o 
  -2  11   9      627.30      609.80      9.18 o 
  -1  11   9       73.62       68.44      2.93 o 
   0  11   9        0.10        1.27      0.94 o 
   1  11   9        7.86       11.48      1.50 o 
   2  11   9      403.64      385.51      7.26 o 
   3  11   9      143.71      137.44      4.25 o 
   4  11   9       34.94       44.84      2.95 o 
   5  11   9      409.03      414.47     17.47 o 
   6  11   9       16.05       16.00      3.36 o 
  -9  12   9      146.01      149.26      6.11 o 
  -8  12   9       48.47       60.51      2.82 o 
  -7  12   9        1.21        1.87      0.89 o 
  -6  12   9        3.45        2.77      1.14 o 
  -5  12   9      476.11      459.25     12.02 o 
  -4  12   9      186.50      184.74      5.44 o 
  -3  12   9        9.78        9.20      1.71 o 
  -2  12   9       91.49       99.88      3.22 o 
  -1  12   9      358.58      370.47      6.78 o 
   0  12   9     1066.33     1059.92     22.30 o 
   1  12   9       22.84       18.92      2.52 o 
   2  12   9        9.81        8.55      2.93 o 
   3  12   9       33.15       35.31      2.62 o 
   4  12   9        8.37       10.00      1.77 o 
   5  12   9        6.17        8.15      2.03 o 
   6  12   9        0.05       -1.17      2.02 o 
  -8  13   9        9.98        9.73      1.34 o 
  -7  13   9       21.65       18.87      1.76 o 
  -6  13   9      100.85      103.86      4.14 o 
  -5  13   9       12.60       13.58      1.77 o 
  -4  13   9       32.09       30.87      2.50 o 
  -3  13   9      135.73      128.74      4.72 o 
  -2  13   9       77.19       87.20      4.00 o 
  -1  13   9      278.20      260.57      6.26 o 
   0  13   9       67.47       93.50      3.44 o 
   1  13   9      717.11      722.92     14.96 o 
   2  13   9        0.58       -0.56      1.59 o 
   3  13   9      144.79      147.69      6.17 o 
   4  13   9      129.51      138.56      6.15 o 
   5  13   9      276.19      309.92     13.72 o 
  -7  14   9       26.61       36.45      3.45 o 
  -6  14   9        9.89       13.10      1.71 o 
  -5  14   9       13.97       17.83      2.04 o 
  -4  14   9       56.47       63.42      3.59 o 
  -3  14   9       65.90       67.61      5.45 o 
  -2  14   9        8.89        7.29      2.57 o 
  -1  14   9       92.51       98.89      3.89 o 
   0  14   9       33.16       35.72      3.42 o 
   1  14   9       18.78       14.36      2.45 o 
   2  14   9      110.53       98.33      5.12 o 
   3  14   9       19.30       20.00      3.07 o 
   4  14   9      293.37      314.94     16.37 o 
  -6  15   9      111.65      120.62      5.06 o 
  -5  15   9        0.33       -0.23      1.11 o 
  -4  15   9       43.40       51.50      4.24 o 
  -3  15   9       62.10       68.14      3.26 o 
  -2  15   9      255.33      263.80      7.62 o 
  -1  15   9       10.01        5.42      3.12 o 
   0  15   9       25.00       24.41      3.02 o 
   1  15   9        0.31        0.51      1.54 o 
   2  15   9       15.06        9.79      2.38 o 
  -3  16   9        0.63        3.53      4.30 o 
  -2  16   9        5.54        5.25      1.88 o 
  -1  16   9        0.10        3.70      2.22 o 
 -13   0  10       65.54       73.51      4.21 o 
 -12   0  10       33.67       32.15      3.07 o 
 -11   0  10       13.52       13.17      2.12 o 
 -10   0  10        0.12        4.94      1.36 o 
  -9   0  10       17.36        6.94      1.17 o 
  -8   0  10     8082.77     7387.18     74.31 o 
  -7   0  10      698.80      636.92      8.90 o 
  -6   0  10     1075.19     1066.79     12.95 o 
  -5   0  10     2529.27     2465.56     26.24 o 
  -4   0  10     2285.65     2375.84     25.23 o 
  -3   0  10     2085.70     2167.12     24.25 o 
  -2   0  10       92.39       81.63      2.22 o 
  -1   0  10       21.07       28.32      1.38 o 
   0   0  10     2355.39     2399.50     25.31 o 
   1   0  10     1480.76     1449.49     25.31 o 
   2   0  10      663.84      672.26     15.08 o 
   3   0  10      817.44      813.42     17.80 o 
   4   0  10     1333.47     1292.55     26.26 o 
   7   0  10        1.76        0.66      1.66 o 
   8   0  10       50.43       55.84      4.88 o 
   9   0  10        0.63        2.85      2.36 o 
 -13   1  10      296.11      316.87      7.00 o 
 -12   1  10       48.91       45.78      2.52 o 
 -11   1  10       15.37       13.74      1.43 o 
 -10   1  10       72.26       77.24      3.36 o 
  -9   1  10        9.12        7.19      0.93 o 
  -8   1  10      888.45      834.07      7.42 o 
  -7   1  10      802.69      734.84      6.58 o 
  -6   1  10      952.76      856.50      7.23 o 
  -5   1  10       24.62       13.52      0.83 o 
  -4   1  10      329.66      331.69      3.46 o 
  -3   1  10     3217.00     3281.34     26.33 o 
  -2   1  10      128.20      159.13      2.27 o 
  -1   1  10      403.51      431.39      4.34 o 
   0   1  10      252.03      292.04      3.60 o 
   1   1  10      943.50      967.21      9.06 o 
   2   1  10     1673.27     1669.35     22.22 o 
   3   1  10      816.57      808.12     12.53 o 
   4   1  10      842.02      799.66     13.07 o 
   5   1  10      690.27      656.31     15.82 o 
   6   1  10      892.20      885.24     19.25 o 
   7   1  10       43.90       36.94      3.05 o 
   8   1  10       25.44       32.23      2.94 o 
   9   1  10      437.99      437.97     20.14 o 
 -13   2  10       23.27       22.60      2.00 o 
 -12   2  10       29.12       33.01      2.18 o 
 -11   2  10        1.36        2.75      0.91 o 
 -10   2  10        6.62        7.61      1.58 o 
  -9   2  10       22.04       13.31      1.05 o 
  -8   2  10        8.37        4.94      0.69 o 
  -7   2  10      236.88      231.11      3.05 o 
  -6   2  10        0.01        0.43      0.48 o 
  -5   2  10      176.21      163.12      2.30 o 
  -4   2  10        4.86        5.29      0.64 o 
  -3   2  10       22.96       24.20      0.88 o 
  -2   2  10      443.51      437.87      4.45 o 
  -1   2  10       37.93       32.19      1.42 o 
   0   2  10        7.93        9.72      0.73 o 
   1   2  10       19.73       22.17      1.16 o 
   2   2  10       66.28       65.21      2.19 o 
   3   2  10      723.88      676.11     15.22 o 
   4   2  10      398.69      378.94      7.56 o 
   5   2  10      288.51      295.81      6.74 o 
   6   2  10        4.56        4.86      1.85 o 
   7   2  10       74.15       62.63      3.55 o 
   8   2  10       34.82       29.73      2.81 o 
   9   2  10       95.62      109.66      4.79 o 
 -13   3  10        0.86       -0.37      1.20 o 
 -12   3  10      334.15      311.68      5.26 o 
 -11   3  10       63.82       64.57      3.57 o 
 -10   3  10      115.06      122.42      2.92 o 
  -9   3  10      194.46      202.73      3.27 o 
  -8   3  10       35.56       21.53      1.20 o 
  -7   3  10       50.10       37.88      2.54 o 
  -6   3  10      139.99      135.87      2.14 o 
  -5   3  10       72.79       75.26      1.52 o 
  -4   3  10       14.75       13.01      0.74 o 
  -3   3  10      203.73      190.38      2.40 o 
  -2   3  10     1214.41     1248.82      9.43 o 
  -1   3  10      118.14      114.34      1.88 o 
   0   3  10        2.97        3.59      0.61 o 
   1   3  10       10.65       11.02      0.92 o 
   2   3  10      544.28      555.81      7.84 o 
   3   3  10      402.80      387.22      7.41 o 
   4   3  10        3.41        4.11      1.86 o 
   5   3  10       12.23       15.92      2.16 o 
   6   3  10       21.53       24.66      2.54 o 
   7   3  10      209.49      199.21      5.88 o 
   8   3  10      182.30      192.85      6.04 o 
   9   3  10        2.67        4.48      1.78 o 
 -13   4  10       61.49       74.17      3.59 o 
 -12   4  10        0.95        1.71      1.42 o 
 -11   4  10       25.86       21.94      1.61 o 
 -10   4  10      104.29      100.69      2.64 o 
  -9   4  10       46.17       46.50      1.61 o 
  -8   4  10        0.01       -0.28      0.52 o 
  -7   4  10      229.56      201.84      2.98 o 
  -6   4  10      304.98      279.05      3.31 o 
  -5   4  10       39.72       34.81      1.07 o 
  -4   4  10      122.85      120.85      1.91 o 
  -3   4  10      301.92      305.35      3.26 o 
  -2   4  10       45.61       55.13      1.70 o 
  -1   4  10       30.08       26.34      0.96 o 
   0   4  10       61.88       62.73      1.49 o 
   1   4  10       23.19       32.46      1.65 o 
   2   4  10       25.91       33.34      1.39 o 
   3   4  10      101.45      112.99      2.66 o 
   4   4  10      869.55      844.10     13.29 o 
   5   4  10      295.67      289.09      6.66 o 
   6   4  10       16.87       23.33      2.28 o 
   7   4  10      114.21      114.68      4.46 o 
   8   4  10        0.18        1.99      1.43 o 
   9   4  10       12.04        8.60      2.91 o 
 -13   5  10       41.82       49.56      5.40 o 
 -12   5  10        0.20        1.61      1.14 o 
 -11   5  10       47.97       40.49      2.35 o 
 -10   5  10       62.26       56.91      1.83 o 
  -9   5  10       21.27       24.41      1.32 o 
  -8   5  10      369.11      320.40      4.14 o 
  -7   5  10     1055.73      995.86      8.96 o 
  -6   5  10      446.69      484.25      5.13 o 
  -5   5  10        0.29        0.93      0.62 o 
  -4   5  10      160.25      160.55      2.41 o 
  -3   5  10      189.14      204.03      2.73 o 
  -2   5  10        9.26       11.75      0.76 o 
  -1   5  10        4.68       10.78      0.93 o 
   0   5  10      651.22      726.55      7.12 o 
   1   5  10       32.10       33.64      1.32 o 
   2   5  10     1556.89     1539.52     14.90 o 
   3   5  10        1.11        1.22      0.70 o 
   4   5  10      617.82      608.08     10.67 o 
   5   5  10       96.77       92.65      3.59 o 
   6   5  10      120.56      126.21      7.50 o 
   7   5  10      253.86      231.96      9.69 o 
   8   5  10        0.03       -1.96      1.96 o 
   9   5  10       32.78       35.42      4.84 o 
 -12   6  10       19.24       23.42      2.02 o 
 -11   6  10       49.55       48.84      2.51 o 
 -10   6  10       24.42       23.35      1.54 o 
  -9   6  10        2.51        2.82      0.80 o 
  -8   6  10      387.66      309.27      4.06 o 
  -7   6  10       73.18       45.23      1.42 o 
  -6   6  10      819.13      759.62      7.15 o 
  -5   6  10     1802.99     1670.65     13.37 o 
  -4   6  10      581.00      547.84      5.42 o 
  -3   6  10       44.96       43.72      1.24 o 
  -2   6  10       69.21       88.97      1.71 o 
  -1   6  10       49.92       65.28      1.69 o 
   0   6  10      476.73      478.07      5.20 o 
   1   6  10      917.13      818.35     10.46 o 
   2   6  10      860.84      861.15     11.70 o 
   3   6  10        5.59        3.86      1.02 o 
   4   6  10      209.01      211.16      5.34 o 
   5   6  10       81.56       73.30      5.17 o 
   6   6  10      267.42      260.83      9.99 o 
   7   6  10       39.65       40.61      4.80 o 
   8   6  10      117.20      100.10      6.75 o 
 -12   7  10       20.82       23.93      2.56 o 
 -11   7  10       61.85       60.43      3.64 o 
 -10   7  10      348.72      317.24      4.98 o 
  -9   7  10      163.74      147.96      3.12 o 
  -8   7  10      184.14      169.12      3.61 o 
  -7   7  10      381.29      307.60      4.41 o 
  -6   7  10      158.83      116.71      2.19 o 
  -5   7  10      917.25      823.69      7.52 o 
  -4   7  10      846.78      798.35      7.26 o 
  -3   7  10      278.70      255.27      3.21 o 
  -2   7  10      354.15      360.67      3.97 o 
  -1   7  10      936.46      938.83      9.07 o 
   0   7  10      447.32      374.55      5.16 o 
   1   7  10      786.57      779.54     11.23 o 
   2   7  10       39.74       31.88      1.74 o 
   3   7  10       43.51       41.82      2.35 o 
   4   7  10      231.80      231.71      8.68 o 
   5   7  10      339.67      297.36     10.54 o 
   6   7  10      262.98      247.16      9.92 o 
   7   7  10       10.89       15.97      3.39 o 
   8   7  10       57.77       34.91      4.68 o 
 -12   8  10      493.61      552.15     17.51 o 
 -11   8  10      203.98      212.95      5.87 o 
 -10   8  10       11.92        9.00      1.38 o 
  -9   8  10        2.42        3.42      0.85 o 
  -8   8  10        2.41        0.12      0.57 o 
  -7   8  10      104.28       89.01      2.23 o 
  -6   8  10      516.48      483.20      5.81 o 
  -5   8  10     1677.44     1584.63     14.30 o 
  -4   8  10      168.84      158.48      2.54 o 
  -3   8  10        3.51        1.25      0.58 o 
  -2   8  10        3.72        4.57      0.71 o 
  -1   8  10      522.51      501.88      5.70 o 
   0   8  10       72.33       67.02      2.01 o 
   1   8  10      922.23      838.39     13.78 o 
   2   8  10      316.26      288.10      5.84 o 
   3   8  10       10.01       10.88      1.51 o 
   4   8  10       68.03       62.16      3.37 o 
   5   8  10      106.31      100.44      5.99 o 
   6   8  10      334.84      308.95     11.39 o 
   7   8  10       62.58       45.96      5.18 o 
   8   8  10       22.93       23.01      4.01 o 
 -11   9  10      207.82      201.34      5.79 o 
 -10   9  10      162.64      166.34      4.99 o 
  -9   9  10       24.38       30.98      3.53 o 
  -8   9  10       39.80       32.11      1.58 o 
  -7   9  10      279.46      263.59      4.08 o 
  -6   9  10       81.69       74.66      2.01 o 
  -5   9  10      165.20      156.59      3.18 o 
  -4   9  10      231.17      219.55      3.91 o 
  -3   9  10      413.29      405.79      4.98 o 
  -2   9  10       10.98       10.83      0.93 o 
  -1   9  10      168.34      146.36      3.10 o 
   0   9  10      992.78      907.64     13.15 o 
   1   9  10      195.68      185.78      5.22 o 
   2   9  10      192.81      199.41      4.82 o 
   3   9  10       29.93       34.31      2.40 o 
   4   9  10        1.85        3.73      1.21 o 
   5   9  10       17.99       17.60      3.32 o 
   6   9  10       36.97       37.61      4.53 o 
   7   9  10        0.15        1.93      2.42 o 
 -10  10  10       66.20       65.67      3.30 o 
  -9  10  10        6.35        9.06      1.18 o 
  -8  10  10        9.31       11.20      1.21 o 
  -7  10  10       55.50       55.77      2.36 o 
  -6  10  10      227.47      218.80      5.91 o 
  -5  10  10       12.44       11.01      1.14 o 
  -4  10  10      312.59      310.52      4.91 o 
  -3  10  10      538.70      541.34      8.40 o 
  -2  10  10        0.01       -0.12      0.87 o 
  -1  10  10       35.22       30.81      2.14 o 
   0  10  10        2.31        3.43      1.04 o 
   1  10  10       72.15       72.45      2.90 o 
   2  10  10       24.12       17.72      1.83 o 
   3  10  10       17.81       20.30      2.02 o 
   4  10  10      177.47      188.23      5.14 o 
   5  10  10       10.82        7.49      2.52 o 
   6  10  10       23.83       19.01      3.54 o 
 -10  11  10        9.21        5.80      2.11 o 
  -9  11  10       51.05       57.25      3.86 o 
  -8  11  10       41.50       33.25      3.45 o 
  -7  11  10      105.16      111.40      3.36 o 
  -6  11  10       81.47       73.86      2.71 o 
  -5  11  10       54.57       46.11      2.71 o 
  -4  11  10       76.51       70.63      2.64 o 
  -3  11  10       92.34       84.11      2.91 o 
  -2  11  10       21.38       19.88      1.79 o 
  -1  11  10       22.72       25.88      1.99 o 
   0  11  10      334.62      319.85      7.48 o 
   1  11  10        0.85        3.87      1.19 o 
   2  11  10      416.13      405.13      7.63 o 
   3  11  10       33.47       31.01      3.95 o 
   4  11  10       59.58       61.52      3.14 o 
   5  11  10       32.68       32.31      4.24 o 
   6  11  10        0.14       -0.60      2.06 o 
  -9  12  10      178.13      188.71      7.57 o 
  -8  12  10       27.01       28.57      1.90 o 
  -7  12  10      329.82      358.51      8.03 o 
  -6  12  10        8.41       11.36      1.70 o 
  -5  12  10      318.80      326.58     10.82 o 
  -4  12  10       24.96       25.20      2.37 o 
  -3  12  10      116.44      113.55      4.41 o 
  -2  12  10       25.44       25.88      2.04 o 
  -1  12  10       70.32       60.33      2.71 o 
   0  12  10        0.01        2.54      1.24 o 
   1  12  10       12.15       12.34      2.24 o 
   2  12  10        0.89        2.29      1.66 o 
   3  12  10      316.63      343.09      7.24 o 
   4  12  10      371.90      383.38      7.98 o 
   5  12  10       81.13       96.26      6.29 o 
  -8  13  10       24.55       22.11      2.04 o 
  -7  13  10      108.08      126.72      4.30 o 
  -6  13  10      165.35      183.37      5.80 o 
  -5  13  10       63.93       79.20      3.65 o 
  -4  13  10       60.79       53.68      4.21 o 
  -3  13  10        8.98        9.26      1.81 o 
  -2  13  10      158.58      157.64      5.49 o 
  -1  13  10        4.31        9.69      5.18 o 
   0  13  10      126.75      120.68      4.16 o 
   1  13  10        3.04        2.36      1.36 o 
   2  13  10       16.86       17.30      2.76 o 
   3  13  10      275.60      278.82      8.74 o 
   4  13  10      127.74      136.01      6.14 o 
  -7  14  10       10.14        6.15      3.27 o 
  -6  14  10       27.67       27.09      3.96 o 
  -5  14  10       21.69       20.32      2.25 o 
  -4  14  10      198.95      211.21      8.37 o 
  -3  14  10      146.59      164.46      5.71 o 
  -2  14  10      158.97      177.29      9.11 o 
  -1  14  10      202.42      194.04      6.76 o 
   0  14  10       76.09       77.71      9.77 o 
   1  14  10       10.33        5.32      2.04 o 
   2  14  10        2.38        3.92      1.96 o 
   3  14  10        8.61       12.83      2.61 o 
  -5  15  10        3.38        7.11      1.66 o 
  -4  15  10       93.75      100.30      4.42 o 
  -3  15  10       49.63       58.82      3.12 o 
  -2  15  10       84.98       92.01      4.55 o 
  -1  15  10       12.87       13.29      2.45 o 
   0  15  10      271.93      260.86     14.15 o 
   1  15  10       44.98       60.90      4.26 o 
 -13   1  11       96.25       98.35      3.40 o 
 -12   1  11       43.56       44.31      2.52 o 
 -11   1  11      136.19      142.99      3.65 o 
 -10   1  11      124.20      124.41      3.25 o 
  -9   1  11        3.54        4.27      0.76 o 
  -8   1  11        1.20        1.54      0.62 o 
  -7   1  11      583.02      534.61      6.38 o 
  -6   1  11      705.68      698.62      6.30 o 
  -5   1  11      358.55      293.92      3.59 o 
  -4   1  11      165.92      140.55      2.27 o 
  -3   1  11      167.26      156.53      2.98 o 
  -2   1  11       99.16      100.17      1.83 o 
  -1   1  11      130.82      135.18      2.16 o 
   0   1  11      406.89      430.44      4.51 o 
   1   1  11      543.94      532.12      8.01 o 
   2   1  11      146.03      138.94      3.98 o 
   3   1  11     1364.83     1352.96     19.17 o 
   4   1  11      221.06      213.34      5.50 o 
   5   1  11        2.30        3.29      1.32 o 
   6   1  11        2.48        3.24      1.36 o 
   7   1  11      140.26      140.00      5.01 o 
   8   1  11      157.28      150.87      8.01 o 
   9   1  11       40.89       38.35      4.42 o 
 -13   2  11       62.31       59.86      2.80 o 
 -12   2  11        0.18       -1.01      1.01 o 
 -11   2  11       20.21       22.78      2.27 o 
 -10   2  11      232.30      220.65      4.01 o 
  -9   2  11        3.16        0.22      0.59 o 
  -8   2  11       10.96       12.88      0.93 o 
  -7   2  11     1550.68     1436.29     23.34 o 
  -6   2  11        3.13        5.22      0.64 o 
  -5   2  11      573.25      656.12      5.90 o 
  -4   2  11     1034.34     1075.65      8.56 o 
  -3   2  11       16.39       17.03      0.85 o 
  -2   2  11      478.99      511.70      5.07 o 
  -1   2  11        4.15        1.61      0.72 o 
   0   2  11       97.02      121.12      2.23 o 
   1   2  11        4.22        8.63      1.16 o 
   2   2  11     1123.26     1085.78     17.07 o 
   3   2  11        0.35        0.89      1.01 o 
   4   2  11      213.28      216.14      7.70 o 
   5   2  11       23.70       27.62      2.41 o 
   6   2  11      115.18      129.85      4.57 o 
   7   2  11       10.77       11.94      2.01 o 
   8   2  11       13.83       12.20      2.53 o 
   9   2  11        0.74       -1.20      1.42 o 
 -13   3  11       96.60      107.43      4.02 o 
 -12   3  11       47.38       47.22      2.29 o 
 -11   3  11      303.13      307.78      5.04 o 
 -10   3  11        0.72        0.93      0.66 o 
  -9   3  11       79.32       83.83      2.11 o 
  -8   3  11       78.49       87.91      1.92 o 
  -7   3  11      185.93      170.59      2.61 o 
  -6   3  11      571.44      533.50      5.18 o 
  -5   3  11      410.22      392.37      4.10 o 
  -4   3  11      185.02      177.40      2.43 o 
  -3   3  11      767.40      770.02      6.51 o 
  -2   3  11        0.30        0.89      0.52 o 
  -1   3  11      352.90      369.67      4.01 o 
   0   3  11      465.24      486.99      5.35 o 
   1   3  11      327.97      351.76      4.83 o 
   2   3  11      399.45      393.73      6.48 o 
   3   3  11      241.03      229.92      7.61 o 
   4   3  11       80.11       94.87      3.56 o 
   5   3  11       62.31       61.04      3.06 o 
   6   3  11      104.31      114.72      5.29 o 
   7   3  11       49.13       48.11      3.21 o 
   8   3  11        1.23       -1.20      1.31 o 
 -13   4  11      138.85      150.02      4.96 o 
 -12   4  11       35.32       28.87      1.91 o 
 -11   4  11      317.54      307.89      5.07 o 
 -10   4  11      249.83      231.33      3.74 o 
  -9   4  11       93.89       85.75      2.13 o 
  -8   4  11        8.62       12.42      0.98 o 
  -7   4  11      210.77      173.35      2.64 o 
  -6   4  11      169.70      149.62      2.37 o 
  -5   4  11       98.79       85.36      1.70 o 
  -4   4  11      165.30      155.03      2.27 o 
  -3   4  11        0.18        0.82      0.44 o 
  -2   4  11       30.29       27.42      1.24 o 
  -1   4  11        4.51        5.16      1.05 o 
   0   4  11       94.13       84.51      1.67 o 
   1   4  11        4.92        4.41      0.76 o 
   2   4  11      210.04      201.05      3.49 o 
   3   4  11       28.92       28.82      1.76 o 
   4   4  11       38.38       36.87      3.23 o 
   5   4  11      145.41      129.52      4.38 o 
   6   4  11       34.28       28.79      2.63 o 
   7   4  11      163.23      163.65      5.41 o 
   8   4  11      187.70      183.38      9.01 o 
 -12   5  11      116.27      119.95      3.75 o 
 -11   5  11        8.99        5.69      1.24 o 
 -10   5  11      265.47      256.15      4.45 o 
  -9   5  11       34.13       35.49      1.54 o 
  -8   5  11       50.97       58.28      2.86 o 
  -7   5  11       19.08       27.35      1.29 o 
  -6   5  11      314.62      246.41      3.37 o 
  -5   5  11      191.30      205.34      2.96 o 
  -4   5  11      105.16       90.75      1.85 o 
  -3   5  11       46.28       40.06      1.24 o 
  -2   5  11      520.98      534.23      5.30 o 
  -1   5  11        4.41        7.60      0.67 o 
   0   5  11        6.50        8.13      0.94 o 
   1   5  11        0.09        0.79      0.64 o 
   2   5  11      673.53      642.23      9.05 o 
   3   5  11     1492.54     1421.45     20.07 o 
   4   5  11       79.78       73.43      3.23 o 
   5   5  11        1.32        2.08      1.70 o 
   6   5  11      187.04      183.50      9.02 o 
   7   5  11      161.26      167.01      8.30 o 
   8   5  11        8.26       14.07      3.38 o 
 -12   6  11        4.64        4.02      1.29 o 
 -11   6  11      376.41      366.77      6.55 o 
 -10   6  11       50.96       60.13      2.13 o 
  -9   6  11        0.28        1.14      0.66 o 
  -8   6  11      163.95      157.16      2.98 o 
  -7   6  11      478.34      436.03      5.20 o 
  -6   6  11      534.71      527.17      5.57 o 
  -5   6  11      202.07      175.79      2.71 o 
  -4   6  11       25.48       20.63      1.06 o 
  -3   6  11        7.75        4.76      0.63 o 
  -2   6  11      718.83      739.62      6.80 o 
  -1   6  11      280.72      267.71      3.32 o 
   0   6  11      476.11      489.26      5.63 o 
   1   6  11      605.11      587.99      8.39 o 
   2   6  11     1554.00     1468.88     17.27 o 
   3   6  11     1047.63     1055.77     11.93 o 
   4   6  11      238.58      230.37      5.87 o 
   5   6  11       69.28       58.76      4.84 o 
   6   6  11      283.03      253.80     10.07 o 
   7   6  11      319.47      317.02     12.01 o 
   8   6  11      366.51      318.77     12.47 o 
 -12   7  11      306.66      334.09      7.74 o 
 -11   7  11        8.44       10.41      1.49 o 
 -10   7  11        2.35        1.03      0.82 o 
  -9   7  11      106.13      104.40      2.65 o 
  -8   7  11        9.79        8.78      1.00 o 
  -7   7  11        3.58        4.85      0.84 o 
  -6   7  11      356.46      329.68      4.10 o 
  -5   7  11       32.96       20.96      1.25 o 
  -4   7  11      107.02      110.46      2.08 o 
  -3   7  11        8.62        8.79      0.77 o 
  -2   7  11      140.04      148.16      2.36 o 
  -1   7  11      244.75      232.23      3.50 o 
   0   7  11       11.50       17.84      1.16 o 
   1   7  11     1248.60     1215.34     14.71 o 
   2   7  11       87.04       88.21      2.84 o 
   3   7  11      223.61      232.52      5.29 o 
   4   7  11      167.42      167.57      7.48 o 
   5   7  11       28.23       24.24      3.64 o 
   6   7  11       35.65       39.79      4.78 o 
   7   7  11       58.88       60.18      5.34 o 
 -11   8  11        0.27       -0.68      1.68 o 
 -10   8  11      460.80      456.60      6.36 o 
  -9   8  11      281.66      284.15      4.64 o 
  -8   8  11        0.08        0.67      0.66 o 
  -7   8  11      321.39      272.41      4.20 o 
  -6   8  11       38.62       34.81      1.77 o 
  -5   8  11      123.39      121.48      2.41 o 
  -4   8  11      154.01      121.06      2.20 o 
  -3   8  11       44.84       50.76      2.26 o 
  -2   8  11      458.39      453.67      8.46 o 
  -1   8  11      313.06      316.85      4.30 o 
   0   8  11       48.24       50.38      1.85 o 
   1   8  11      129.12      126.25      4.35 o 
   2   8  11      392.81      371.94      6.99 o 
   3   8  11      393.49      381.10     10.66 o 
   4   8  11        3.69        2.26      1.93 o 
   5   8  11      186.38      169.14      7.89 o 
   6   8  11      126.92      120.24      7.15 o 
   7   8  11      119.46      101.12      6.76 o 
 -11   9  11        8.69       10.41      1.89 o 
 -10   9  11        7.38        9.22      1.27 o 
  -9   9  11       21.41       18.47      1.69 o 
  -8   9  11       48.79       47.75      1.80 o 
  -7   9  11      139.59      136.31      2.86 o 
  -6   9  11        2.68        6.40      0.89 o 
  -5   9  11       22.04       14.81      1.29 o 
  -4   9  11       19.40       18.00      3.22 o 
  -3   9  11      180.10      196.50      3.27 o 
  -2   9  11        0.42        2.94      0.79 o 
  -1   9  11      310.40      313.12      4.98 o 
   0   9  11        2.00        1.99      0.92 o 
   1   9  11        0.26        0.41      1.54 o 
   2   9  11      283.48      278.15     10.31 o 
   3   9  11       22.31       20.77      2.03 o 
   4   9  11        7.94        6.56      2.42 o 
   5   9  11       34.40       35.11      4.47 o 
   6   9  11      112.85      107.69      6.70 o 
 -10  10  11       84.39       83.01      2.84 o 
  -9  10  11       32.99       37.78      2.20 o 
  -8  10  11       47.53       49.85      2.37 o 
  -7  10  11      208.01      215.14      4.17 o 
  -6  10  11      311.25      311.60      5.15 o 
  -5  10  11       42.56       40.52      1.86 o 
  -4  10  11        3.25        3.89      0.91 o 
  -3  10  11       82.45       86.13      2.98 o 
  -2  10  11      412.29      405.63      7.10 o 
  -1  10  11      153.91      162.08      3.59 o 
   0  10  11        0.06        2.17      0.96 o 
   1  10  11      109.88      121.84      3.79 o 
   2  10  11      114.71      108.08      3.71 o 
   3  10  11      480.91      456.05      8.46 o 
   4  10  11        4.02        4.28      2.31 o 
   5  10  11        0.36        3.14      2.34 o 
   6  10  11       41.60       30.83      4.50 o 
 -10  11  11       69.09       61.05      4.73 o 
  -9  11  11       29.07       30.76      2.31 o 
  -8  11  11        6.61        8.12      1.57 o 
  -7  11  11      119.65      123.39      3.65 o 
  -6  11  11       69.02       75.59      3.83 o 
  -5  11  11        1.10        1.75      0.95 o 
  -4  11  11       26.47       22.26      1.86 o 
  -3  11  11        5.12        5.70      1.22 o 
  -2  11  11       14.13       18.25      1.76 o 
  -1  11  11       61.22       53.34      3.21 o 
   0  11  11      117.05      118.21      6.94 o 
   1  11  11       54.25       51.69      3.12 o 
   2  11  11        2.95        4.19      1.31 o 
   3  11  11        3.71        3.78      1.41 o 
   4  11  11       29.25       35.18      4.32 o 
   5  11  11      208.25      193.51      8.91 o 
  -9  12  11       49.00       56.66      4.32 o 
  -8  12  11       55.89       63.08      3.01 o 
  -7  12  11      136.45      148.55      4.91 o 
  -6  12  11        5.31        6.25      1.48 o 
  -5  12  11       34.08       29.78      3.54 o 
  -4  12  11        5.09        0.76      2.95 o 
  -3  12  11       13.83       11.39      1.53 o 
  -2  12  11      359.49      333.93      8.97 o 
  -1  12  11      153.24      155.69     15.31 o 
   0  12  11      692.90      696.57     11.73 o 
   1  12  11        1.24        1.44      1.20 o 
   2  12  11       58.77       54.33      3.93 o 
   3  12  11       66.89       75.68      4.16 o 
   4  12  11       19.53       21.91      2.78 o 
  -8  13  11       26.92       24.23      2.21 o 
  -7  13  11       70.89       68.60      4.29 o 
  -6  13  11       55.88       52.41      3.08 o 
  -5  13  11       12.44       10.62      1.88 o 
  -4  13  11      103.42      107.58      4.47 o 
  -3  13  11       93.56       93.15      4.29 o 
  -2  13  11        0.42        0.26      1.86 o 
  -1  13  11      319.01      320.81     13.54 o 
   0  13  11       48.31       55.88      3.14 o 
   1  13  11      394.94      389.63      7.98 o 
   2  13  11      235.26      241.19      8.07 o 
   3  13  11       69.40       71.74      4.59 o 
  -6  14  11      102.12      109.74      4.39 o 
  -5  14  11        6.82        8.97      1.88 o 
  -4  14  11      127.50      142.85      6.64 o 
  -3  14  11       47.86       50.20      5.43 o 
  -2  14  11       14.24       11.58      2.78 o 
  -1  14  11       41.26       43.37      4.92 o 
   0  14  11      129.07      149.67      6.20 o 
   1  14  11      118.19      111.25      5.50 o 
   2  14  11       60.38       57.77      3.35 o 
  -4  15  11       65.62       66.56      4.99 o 
  -3  15  11      128.02      139.81      5.54 o 
  -2  15  11        2.33        6.14      1.92 o 
  -1  15  11       36.90       34.64      7.34 o 
   0  15  11        0.65        2.49      1.86 o 
 -13   0  12      113.25      119.94      5.33 o 
 -12   0  12     1019.52     1055.51     18.10 o 
 -11   0  12        0.17        3.05      2.04 o 
 -10   0  12      337.88      304.87      6.25 o 
  -9   0  12      973.07      843.50     11.82 o 
  -8   0  12       30.97       12.51      1.42 o 
  -7   0  12      271.12      264.21      5.18 o 
  -6   0  12     3723.80     3444.85     36.30 o 
  -5   0  12      943.57      849.29     10.99 o 
  -4   0  12      822.36      887.86     11.24 o 
  -3   0  12      499.91      539.77     11.97 o 
  -2   0  12      137.69      136.27      3.64 o 
  -1   0  12      229.01      204.56      4.06 o 
   0   0  12      100.18      102.12      2.78 o 
   1   0  12     2317.22     2321.59     30.04 o 
   2   0  12      105.73       82.18      4.59 o 
   3   0  12      604.81      591.46     14.76 o 
   4   0  12       61.23       60.85      4.43 o 
   5   0  12        3.54       10.98      2.51 o 
   7   0  12       11.35        4.63      2.29 o 
   8   0  12       83.78       90.84      6.28 o 
 -13   1  12      520.84      562.96     13.92 o 
 -12   1  12        0.01        2.09      1.09 o 
 -11   1  12      406.84      410.82      7.49 o 
 -10   1  12      147.32      142.22      3.16 o 
  -9   1  12       47.86       44.68      2.33 o 
  -8   1  12       12.56        9.87      0.92 o 
  -7   1  12        0.01       -0.10      0.59 o 
  -6   1  12     3776.13     3518.34     26.15 o 
  -5   1  12     4579.35     4437.48     32.25 o 
  -4   1  12     1900.49     1914.38     15.02 o 
  -3   1  12      158.22      178.66      2.65 o 
  -2   1  12      340.49      382.67      5.60 o 
  -1   1  12       24.96       30.86      1.12 o 
   0   1  12       76.42       64.91      1.72 o 
   1   1  12      298.65      327.20      4.69 o 
   2   1  12      467.03      443.83      8.36 o 
   3   1  12      388.65      352.32      7.41 o 
   4   1  12     1194.45     1175.85     18.81 o 
   5   1  12      173.92      173.82      5.27 o 
   6   1  12      523.69      505.16     10.23 o 
   7   1  12      167.39      165.93      5.61 o 
   8   1  12      203.84      207.01      6.59 o 
 -13   2  12        3.58        5.41      1.62 o 
 -12   2  12       61.92       69.36      2.76 o 
 -11   2  12       82.07       74.44      2.72 o 
 -10   2  12      177.15      158.69      3.32 o 
  -9   2  12       35.03       27.79      1.62 o 
  -8   2  12        1.05        5.71      1.18 o 
  -7   2  12       52.75       58.25      1.55 o 
  -6   2  12      206.89      215.29      2.96 o 
  -5   2  12      817.85      755.75      6.68 o 
  -4   2  12      286.58      252.01      3.09 o 
  -3   2  12      338.25      306.37      3.70 o 
  -2   2  12       31.31       31.55      1.68 o 
  -1   2  12       70.74       56.63      1.58 o 
   0   2  12      482.31      500.60      5.63 o 
   1   2  12       14.68       20.30      1.82 o 
   2   2  12       26.37       29.93      2.88 o 
   3   2  12       47.62       43.56      2.56 o 
   4   2  12       73.98       70.60      5.42 o 
   5   2  12        3.29        2.25      1.32 o 
   6   2  12        6.58        8.22      1.69 o 
   7   2  12      259.23      263.34      7.20 o 
   8   2  12       45.06       59.73      3.74 o 
 -13   3  12       55.06       56.41      3.31 o 
 -12   3  12      112.58      109.99      3.44 o 
 -11   3  12        5.23        6.89      1.12 o 
 -10   3  12      142.19      128.67      2.76 o 
  -9   3  12       26.73       20.99      1.29 o 
  -8   3  12      105.21       88.32      2.09 o 
  -7   3  12       37.78       26.85      1.20 o 
  -6   3  12       33.54       32.56      1.25 o 
  -5   3  12        0.08       -0.47      0.47 o 
  -4   3  12      405.87      369.43      3.97 o 
  -3   3  12       45.81       43.79      1.80 o 
  -2   3  12       21.46       21.55      1.04 o 
  -1   3  12      109.87      102.03      2.41 o 
   0   3  12       73.08       63.82      1.70 o 
   1   3  12      423.43      433.19      5.75 o 
   2   3  12      507.43      491.45      7.38 o 
   3   3  12      305.45      325.09      7.04 o 
   4   3  12      587.22      554.14     10.23 o 
   5   3  12        8.52        8.41      1.65 o 
   6   3  12      236.12      227.65      8.81 o 
   7   3  12      326.43      317.64      7.98 o 
   8   3  12        0.06        1.09      1.91 o 
 -12   4  12      340.92      359.99      5.85 o 
 -11   4  12       94.68       92.74      2.77 o 
 -10   4  12       28.16       24.42      1.47 o 
  -9   4  12      120.58      114.24      2.52 o 
  -8   4  12       26.39       30.47      1.42 o 
  -7   4  12       34.09       29.36      1.80 o 
  -6   4  12      187.07      168.16      2.76 o 
  -5   4  12       11.51        6.85      0.95 o 
  -4   4  12       87.80       92.88      1.92 o 
  -3   4  12       92.92       97.48      1.94 o 
  -2   4  12      455.40      485.27      5.05 o 
  -1   4  12       48.80       37.39      1.22 o 
   0   4  12       10.52       13.45      1.13 o 
   1   4  12       16.60       17.53      1.25 o 
   2   4  12      468.30      475.31      6.25 o 
   3   4  12      841.79      828.97     10.64 o 
   4   4  12        7.61        6.88      1.48 o 
   5   4  12       60.95       58.10      3.13 o 
   6   4  12      374.35      383.57     12.75 o 
   7   4  12      110.08      113.93      4.66 o 
   8   4  12       19.23       18.94      3.75 o 
 -12   5  12      339.75      347.64      6.59 o 
 -11   5  12      136.62      153.12      3.53 o 
 -10   5  12       14.91       15.75      1.24 o 
  -9   5  12      128.44      121.46      2.59 o 
  -8   5  12        5.47        4.83      0.76 o 
  -7   5  12        0.02        1.16      0.89 o 
  -6   5  12       45.77       34.11      1.33 o 
  -5   5  12     1061.41      940.73      8.54 o 
  -4   5  12      115.39      103.37      2.05 o 
  -3   5  12      615.24      600.62      5.97 o 
  -2   5  12      300.29      321.64      3.84 o 
  -1   5  12       28.19       24.86      1.12 o 
   0   5  12        0.27        2.32      0.63 o 
   1   5  12      504.90      498.67      6.35 o 
   2   5  12      520.54      508.13      8.03 o 
   3   5  12       72.51       68.43      3.11 o 
   4   5  12       80.06       80.41      3.50 o 
   5   5  12       54.14       60.11      5.40 o 
   6   5  12      128.58      125.18      7.10 o 
   7   5  12       43.78       47.07      5.24 o 
 -12   6  12      750.06      798.04     11.15 o 
 -11   6  12      377.85      365.72      5.74 o 
 -10   6  12       69.68       61.72      2.19 o 
  -9   6  12      212.74      201.18      3.62 o 
  -8   6  12       81.29       78.40      2.02 o 
  -7   6  12        4.24       12.01      0.98 o 
  -6   6  12      916.82      790.40      8.83 o 
  -5   6  12     1267.13     1130.84      9.91 o 
  -4   6  12      253.06      266.72      3.51 o 
  -3   6  12      311.60      284.32      3.61 o 
  -2   6  12       97.34       79.27      1.77 o 
  -1   6  12       47.37       49.13      1.42 o 
   0   6  12        0.49        3.45      0.88 o 
   1   6  12      277.97      262.01      5.10 o 
   2   6  12      257.99      265.97      5.26 o 
   3   6  12       42.17       46.64      2.71 o 
   4   6  12      173.04      175.61      7.76 o 
   5   6  12        2.98        2.18      2.22 o 
   6   6  12        5.76        2.58      2.39 o 
   7   6  12        0.87        1.27      2.25 o 
 -12   7  12       80.96       86.92      4.99 o 
 -11   7  12      141.60      143.12      3.43 o 
 -10   7  12       60.53       74.72      2.55 o 
  -9   7  12       85.18       87.41      2.68 o 
  -8   7  12        2.44        4.52      0.85 o 
  -7   7  12       51.59       59.82      1.73 o 
  -6   7  12      788.65      663.83      6.72 o 
  -5   7  12      678.86      560.83      5.87 o 
  -4   7  12       13.06       11.63      0.91 o 
  -3   7  12       34.85       32.15      1.34 o 
  -2   7  12       26.34       34.06      1.43 o 
  -1   7  12        2.80       -0.20      0.58 o 
   0   7  12      678.50      598.16      7.50 o 
   1   7  12       36.10       43.74      2.11 o 
   2   7  12      317.84      318.05      5.90 o 
   3   7  12      667.95      643.75     16.59 o 
   4   7  12       29.63       23.92      3.67 o 
   5   7  12      115.76      111.85      6.58 o 
   6   7  12       84.67       82.68      5.98 o 
   7   7  12        0.29        0.57      2.31 o 
 -11   8  12      265.42      275.35      6.83 o 
 -10   8  12       92.50      105.18      2.85 o 
  -9   8  12       12.29       12.35      1.23 o 
  -8   8  12      208.42      212.77      3.82 o 
  -7   8  12       65.74       53.23      1.87 o 
  -6   8  12      124.65      108.94      2.52 o 
  -5   8  12      347.88      310.60      3.99 o 
  -4   8  12      104.76      109.05      2.42 o 
  -3   8  12       26.00       28.13      1.46 o 
  -2   8  12       59.78       45.78      1.63 o 
  -1   8  12      242.41      224.53      3.58 o 
   0   8  12       57.52       57.88      2.05 o 
   1   8  12       27.66       33.42      5.03 o 
   2   8  12       31.40       30.45      2.30 o 
   3   8  12       26.97       20.56      5.16 o 
   4   8  12       30.99       31.64      4.13 o 
   5   8  12       18.89       18.56      3.41 o 
   6   8  12        9.49        4.90      2.65 o 
 -11   9  12       81.21       80.10      4.39 o 
 -10   9  12       10.50       11.80      1.43 o 
  -9   9  12       22.53       22.13      1.53 o 
  -8   9  12        0.05        0.26      0.71 o 
  -7   9  12       15.47       14.24      1.20 o 
  -6   9  12       69.18       63.25      2.26 o 
  -5   9  12      195.69      210.42      4.09 o 
  -4   9  12      470.96      455.81      6.54 o 
  -3   9  12      302.49      277.06      4.14 o 
  -2   9  12        7.09        5.86      0.90 o 
  -1   9  12        6.31        9.49      2.12 o 
   0   9  12      130.17      113.19      4.81 o 
   1   9  12       14.34       13.89      1.96 o 
   2   9  12        7.86        3.74      1.30 o 
   3   9  12       15.77       15.25      1.86 o 
   4   9  12       50.10       54.14      4.65 o 
   5   9  12      189.07      190.61      8.74 o 
   6   9  12        0.19        3.33      2.49 o 
 -10  10  12       28.08       31.07      2.62 o 
  -9  10  12       28.17       22.47      1.97 o 
  -8  10  12        4.80        3.86      1.13 o 
  -7  10  12        0.29        0.28      0.81 o 
  -6  10  12       17.21       14.22      1.36 o 
  -5  10  12       84.67       92.31      2.71 o 
  -4  10  12        1.50        1.66      0.86 o 
  -3  10  12      173.01      178.71      4.46 o 
  -2  10  12      101.41       98.55      3.31 o 
  -1  10  12        0.22        0.83      0.95 o 
   0  10  12      162.91      161.35      4.16 o 
   1  10  12      528.36      515.86     11.88 o 
   2  10  12       13.31       15.55      1.90 o 
   3  10  12       95.88       97.72      3.75 o 
   4  10  12        1.47        1.61      2.06 o 
   5  10  12        0.18        2.67      2.11 o 
  -9  11  12       25.99       26.42      2.14 o 
  -8  11  12       62.92       67.64      3.18 o 
  -7  11  12      254.50      247.60      5.54 o 
  -6  11  12      237.64      249.88      6.52 o 
  -5  11  12      138.31      139.44      4.12 o 
  -4  11  12       16.50       16.71      1.73 o 
  -3  11  12      538.17      544.23      8.96 o 
  -2  11  12        1.68        2.54      1.22 o 
  -1  11  12      203.14      198.11      5.91 o 
   0  11  12        5.40        5.31      1.62 o 
   1  11  12      111.54      107.29      3.24 o 
   2  11  12      196.68      219.37      5.60 o 
   3  11  12        0.04        1.02      1.24 o 
   4  11  12        3.38        7.21      2.61 o 
  -8  12  12      279.16      281.45      6.49 o 
  -7  12  12      432.30      475.68     13.54 o 
  -6  12  12       18.39       15.39      2.10 o 
  -5  12  12        1.38       -0.04      1.60 o 
  -4  12  12       54.47       48.40      3.30 o 
  -3  12  12       30.07       25.96      2.14 o 
  -2  12  12      110.05      103.59      3.56 o 
  -1  12  12       19.76       16.10      2.43 o 
   0  12  12      128.46      129.31      7.79 o 
   1  12  12       38.87       43.87      2.99 o 
   2  12  12        8.84       19.07      5.03 o 
   3  12  12        7.45        9.97      1.98 o 
   4  12  12      322.21      349.22     12.15 o 
  -7  13  12        8.66        8.37      1.80 o 
  -6  13  12      413.21      458.78     10.29 o 
  -5  13  12       95.89      115.03      6.07 o 
  -4  13  12      128.61      127.48      5.03 o 
  -3  13  12        3.38        2.24      1.48 o 
  -2  13  12        0.32        1.13      1.84 o 
  -1  13  12       97.61       99.08      5.40 o 
   0  13  12        8.42        7.23      1.63 o 
   1  13  12       89.80       86.46      3.81 o 
   2  13  12      136.27      144.92      4.89 o 
  -6  14  12       12.83       16.46      4.88 o 
  -5  14  12       45.59       53.11      3.48 o 
  -4  14  12       60.64       70.41      3.90 o 
  -3  14  12       18.04       23.42      2.76 o 
  -2  14  12      188.90      195.42      8.72 o 
  -1  14  12        2.22        4.49      1.83 o 
   0  14  12      240.49      244.43     16.17 o 
   1  14  12        0.05       -1.23      1.23 o 
 -13   1  13       23.48       22.22      2.91 o 
 -12   1  13      143.65      153.16      4.08 o 
 -11   1  13        0.09       -0.08      0.92 o 
 -10   1  13       32.23       31.39      1.62 o 
  -9   1  13        5.08        4.98      0.85 o 
  -8   1  13       59.93       58.72      1.79 o 
  -7   1  13       63.94       62.49      1.79 o 
  -6   1  13     1381.38     1354.10     11.55 o 
  -5   1  13     3075.29     2953.68     22.39 o 
  -4   1  13     1381.81     1357.47     11.38 o 
  -3   1  13      145.00      134.32      3.21 o 
  -2   1  13       42.33       48.89      1.97 o 
  -1   1  13       77.53       79.82      2.15 o 
   0   1  13      350.50      334.29      4.42 o 
   1   1  13       49.91       55.22      1.89 o 
   2   1  13      479.62      486.75      7.57 o 
   3   1  13        0.74       -0.36      1.06 o 
   4   1  13       19.00       16.15      2.02 o 
   5   1  13      372.22      332.61      7.81 o 
   6   1  13        5.47        5.41      1.62 o 
   7   1  13       53.85       61.39      3.66 o 
 -13   2  13       37.20       38.55      3.53 o 
 -12   2  13       18.57       20.44      2.57 o 
 -11   2  13       30.65       33.68      2.71 o 
 -10   2  13        8.58        9.77      1.16 o 
  -9   2  13       17.74       12.39      1.07 o 
  -8   2  13       35.99       30.53      1.36 o 
  -7   2  13        8.76        6.51      0.77 o 
  -6   2  13      149.94      168.19      2.65 o 
  -5   2  13      302.34      279.71      3.71 o 
  -4   2  13        3.70        4.37      0.70 o 
  -3   2  13      586.99      548.00      5.65 o 
  -2   2  13        1.37        0.05      0.50 o 
  -1   2  13     2159.88     2089.67     19.87 o 
   0   2  13       88.58       84.29      2.05 o 
   1   2  13       28.02       34.72      2.17 o 
   2   2  13      454.73      452.03      7.00 o 
   3   2  13       42.42       40.63      2.56 o 
   4   2  13        5.90        6.99      1.49 o 
   5   2  13      158.11      164.25      5.25 o 
   6   2  13      113.22      116.45      4.65 o 
   7   2  13      230.54      216.32      9.71 o 
 -12   3  13       61.86       61.32      2.85 o 
 -11   3  13       12.58       12.83      1.32 o 
 -10   3  13       53.08       62.10      2.01 o 
  -9   3  13       11.35       11.32      1.06 o 
  -8   3  13        0.57        1.66      0.60 o 
  -7   3  13      426.24      417.19      4.69 o 
  -6   3  13      111.36      104.07      2.07 o 
  -5   3  13      553.04      567.59      6.06 o 
  -4   3  13      201.38      211.21      3.10 o 
  -3   3  13       20.03       23.18      1.53 o 
  -2   3  13      165.38      152.15      2.74 o 
  -1   3  13        0.01        1.22      0.58 o 
   0   3  13       26.45       27.32      1.64 o 
   1   3  13      244.07      254.41      5.33 o 
   2   3  13       11.74       11.27      1.51 o 
   3   3  13      159.00      153.60      3.82 o 
   4   3  13       10.01        6.75      1.55 o 
   5   3  13        4.19        1.23      1.25 o 
   6   3  13       17.37       18.44      2.40 o 
   7   3  13       18.65       15.75      2.34 o 
 -12   4  13      119.17      123.46      3.35 o 
 -11   4  13       59.56       57.81      2.07 o 
 -10   4  13      152.29      162.35      3.18 o 
  -9   4  13       83.16       82.43      2.34 o 
  -8   4  13      170.08      161.56      2.95 o 
  -7   4  13      321.39      310.81      4.17 o 
  -6   4  13      145.28      149.37      2.67 o 
  -5   4  13      751.38      687.83      6.84 o 
  -4   4  13      495.19      420.13      4.79 o 
  -3   4  13      467.71      493.85      5.29 o 
  -2   4  13      546.85      558.75      5.73 o 
  -1   4  13        4.04        3.40      0.71 o 
   0   4  13      331.68      314.10      4.66 o 
   1   4  13      188.03      200.57      3.71 o 
   2   4  13      737.78      709.99      9.55 o 
   3   4  13       78.73       73.96      3.46 o 
   4   4  13      344.78      337.25      7.67 o 
   5   4  13      391.56      369.97     25.84 o 
   6   4  13      133.46      127.52      4.85 o 
   7   4  13       25.70       29.03      2.93 o 
 -12   5  13        8.88       14.25      1.74 o 
 -11   5  13       77.59       89.07      2.48 o 
 -10   5  13       82.47       80.57      2.26 o 
  -9   5  13       53.68       42.70      1.75 o 
  -8   5  13       25.14       30.46      1.76 o 
  -7   5  13       17.59       14.61      1.48 o 
  -6   5  13       74.46       76.89      1.92 o 
  -5   5  13      105.02       78.01      1.88 o 
  -4   5  13       91.06       58.83      2.32 o 
  -3   5  13       36.85       37.19      1.40 o 
  -2   5  13       57.80       53.16      1.92 o 
  -1   5  13      118.35      112.28      2.15 o 
   0   5  13      179.91      203.94      3.32 o 
   1   5  13      118.76      106.25      3.24 o 
   2   5  13      160.24      166.88      8.79 o 
   3   5  13        6.32        8.81      1.63 o 
   4   5  13      235.84      213.07      5.90 o 
   5   5  13      557.09      548.26     25.78 o 
   6   5  13       58.36       51.95      4.93 o 
   7   5  13        1.24        3.79      2.53 o 
 -12   6  13       29.30       28.86      2.71 o 
 -11   6  13       67.10       66.42      2.45 o 
 -10   6  13      140.26      150.95      3.44 o 
  -9   6  13       42.35       41.99      1.68 o 
  -8   6  13       40.89       34.73      1.74 o 
  -7   6  13       38.01       42.11      1.54 o 
  -6   6  13       18.22       17.59      1.13 o 
  -5   6  13      387.62      342.03      4.28 o 
  -4   6  13      421.86      408.49      4.75 o 
  -3   6  13      225.65      209.24      3.10 o 
  -2   6  13       54.58       43.64      1.41 o 
  -1   6  13       87.00       81.12      2.09 o 
   0   6  13      143.73      149.07      3.27 o 
   1   6  13       17.06       13.48      1.51 o 
   2   6  13       14.86       17.13      1.67 o 
   3   6  13       15.52       17.87      3.25 o 
   4   6  13      131.00      119.39      6.59 o 
   5   6  13       22.25       17.19      3.39 o 
   6   6  13       80.67       55.62      5.75 o 
   7   6  13       10.54        9.38      3.17 o 
 -11   7  13      428.01      450.06      6.63 o 
 -10   7  13        8.93       10.24      1.34 o 
  -9   7  13       35.36       37.68      1.85 o 
  -8   7  13        1.28        1.04      0.73 o 
  -7   7  13       71.04       72.24      1.96 o 
  -6   7  13       39.90       43.59      1.64 o 
  -5   7  13       24.60       20.52      1.19 o 
  -4   7  13      140.96      139.96      2.53 o 
  -3   7  13      117.70      107.38      2.47 o 
  -2   7  13      188.93      180.90      3.23 o 
  -1   7  13      134.68      133.72      3.54 o 
   0   7  13      105.82      108.19      2.80 o 
   1   7  13      159.19      151.12      7.31 o 
   2   7  13      263.47      262.26      5.46 o 
   3   7  13      187.07      172.81      7.70 o 
   4   7  13      110.38      117.45      6.61 o 
   5   7  13      175.95      188.89      8.85 o 
   6   7  13        0.16       -0.27      2.21 o 
 -11   8  13       81.76       85.96      3.14 o 
 -10   8  13      184.80      206.48      4.43 o 
  -9   8  13        0.75        0.36      0.76 o 
  -8   8  13        6.93        5.70      0.98 o 
  -7   8  13       44.37       46.59      1.80 o 
  -6   8  13       13.21       19.50      1.35 o 
  -5   8  13      975.43      927.34      9.63 o 
  -4   8  13      598.35      546.28      6.54 o 
  -3   8  13       43.13       44.24      2.54 o 
  -2   8  13        4.91        7.04      0.92 o 
  -1   8  13       23.87       22.91      1.53 o 
   0   8  13        4.30        4.84      0.97 o 
   1   8  13     1729.34     1744.62     25.90 o 
   2   8  13       91.66       97.71      4.37 o 
   3   8  13      137.42      127.62      6.69 o 
   4   8  13      191.57      174.65      8.16 o 
   5   8  13       21.32       20.03      3.69 o 
   6   8  13      149.03      119.54      7.43 o 
 -10   9  13      129.08      135.86      4.09 o 
  -9   9  13        7.65       12.13      1.24 o 
  -8   9  13       36.85       39.73      1.84 o 
  -7   9  13       20.91       19.38      1.85 o 
  -6   9  13       14.59       12.86      1.34 o 
  -5   9  13        8.14        4.24      1.00 o 
  -4   9  13      547.03      525.07      7.35 o 
  -3   9  13      124.47      120.59      2.69 o 
  -2   9  13      631.36      589.36      6.93 o 
  -1   9  13      261.95      256.91      6.86 o 
   0   9  13      248.54      245.87      5.31 o 
   1   9  13      474.20      473.26      8.94 o 
   2   9  13       22.08       28.12      2.41 o 
   3   9  13        3.13        6.93      2.34 o 
   4   9  13       21.60       29.55      4.10 o 
   5   9  13      277.09      279.72     11.08 o 
 -10  10  13        6.79        5.35      2.04 o 
  -9  10  13        3.87        2.69      1.16 o 
  -8  10  13       77.80       79.57      3.17 o 
  -7  10  13      104.03      102.39      3.01 o 
  -6  10  13      179.67      171.89      3.86 o 
  -5  10  13       78.29       82.80      3.63 o 
  -4  10  13      133.02      131.80      3.31 o 
  -3  10  13      124.93      119.53      3.70 o 
  -2  10  13      532.02      525.40      8.80 o 
  -1  10  13       31.36       34.02      2.30 o 
   0  10  13        0.10        0.29      1.05 o 
   1  10  13      511.30      500.17      7.68 o 
   2  10  13      146.96      152.66      4.65 o 
   3  10  13       36.11       37.08      4.32 o 
   4  10  13       60.45       44.09      4.87 o 
  -9  11  13       10.22        9.38      1.53 o 
  -8  11  13       17.51       19.09      1.89 o 
  -7  11  13       16.32       19.98      1.91 o 
  -6  11  13       61.04       60.15      2.38 o 
  -5  11  13      327.50      354.76      6.90 o 
  -4  11  13      557.59      598.22      9.72 o 
  -3  11  13       30.09       31.59      3.32 o 
  -2  11  13        4.53        5.88      1.58 o 
  -1  11  13        0.03       -0.25      1.30 o 
   0  11  13      184.71      198.90      6.59 o 
   1  11  13       53.66       62.82      2.65 o 
   2  11  13        1.40        1.11      1.48 o 
   3  11  13       22.95       24.44      3.76 o 
   4  11  13        5.24        3.16      2.53 o 
  -8  12  13       37.98       41.01      3.03 o 
  -7  12  13       30.02       28.31      2.74 o 
  -6  12  13        7.93       15.47      2.27 o 
  -5  12  13       51.47       50.87      3.32 o 
  -4  12  13       42.28       40.99      2.59 o 
  -3  12  13        9.15        7.34      1.54 o 
  -2  12  13        0.14       -0.89      1.22 o 
  -1  12  13       20.95       23.29      2.56 o 
   0  12  13        5.31        2.59      1.47 o 
   1  12  13      571.83      578.06     10.46 o 
   2  12  13      105.34       92.53      3.98 o 
   3  12  13       12.85       12.68      3.04 o 
  -7  13  13       11.28        5.07      3.23 o 
  -6  13  13       76.62       75.35      3.94 o 
  -5  13  13       29.69       40.80      3.17 o 
  -4  13  13       11.17       12.77      2.23 o 
  -3  13  13        7.85        6.46      2.37 o 
  -2  13  13       15.14       13.71      2.18 o 
  -1  13  13       79.51       71.12      4.57 o 
   0  13  13       15.41       18.42      2.21 o 
   1  13  13      124.36      119.80      4.49 o 
  -4  14  13       24.54       26.93      3.00 o 
  -3  14  13        1.34        1.71      1.96 o 
  -2  14  13        3.20        5.21      2.40 o 
  -1  14  13       33.10       47.49      4.20 o 
 -12   0  14      196.56      208.99     10.38 o 
 -11   0  14      437.16      445.66     14.32 o 
 -10   0  14      120.29      108.92      3.71 o 
  -9   0  14      224.43      233.55      5.34 o 
  -8   0  14      625.71      667.21     10.49 o 
  -7   0  14       67.69       53.41      3.64 o 
  -6   0  14     2360.44     2199.05     24.78 o 
  -5   0  14     2239.42     2297.13     27.01 o 
  -4   0  14        9.98       10.33      1.31 o 
  -3   0  14      561.42      542.13     12.63 o 
  -2   0  14      837.19      834.04     16.24 o 
  -1   0  14      610.66      567.77     10.04 o 
   0   0  14     1312.31     1354.34     27.31 o 
   1   0  14      253.49      235.70      5.82 o 
   2   0  14      630.71      625.09     11.08 o 
   3   0  14       37.95       36.68      3.96 o 
   4   0  14       37.92       31.94      3.92 o 
   5   0  14      226.48      241.69      9.47 o 
   6   0  14      862.11      865.66     21.70 o 
   7   0  14       13.16       12.26      3.32 o 
 -12   1  14      100.83      111.65      5.13 o 
 -11   1  14      152.52      160.27      3.71 o 
 -10   1  14        4.23        8.87      1.05 o 
  -9   1  14       59.02       59.17      1.91 o 
  -8   1  14      408.16      398.04      5.05 o 
  -7   1  14       43.17       39.53      1.53 o 
  -6   1  14      185.47      166.21      2.89 o 
  -5   1  14        0.59        0.44      0.84 o 
  -4   1  14      301.18      298.66      4.47 o 
  -3   1  14        0.10        0.91      0.73 o 
  -2   1  14       39.84       40.65      1.53 o 
  -1   1  14      622.88      573.27      7.14 o 
   0   1  14      476.34      451.42      6.10 o 
   1   1  14      189.17      197.17      4.37 o 
   2   1  14       36.88       31.18      1.75 o 
   3   1  14        0.09       -0.99      0.99 o 
   4   1  14        3.67        2.63      1.40 o 
   5   1  14       57.22       56.02      3.98 o 
   6   1  14      904.37      883.84     15.58 o 
   7   1  14      483.99      501.84     11.01 o 
 -12   2  14      482.15      518.13      8.12 o 
 -11   2  14       14.95       15.06      1.42 o 
 -10   2  14       11.03        9.21      1.08 o 
  -9   2  14      204.72      219.51      3.68 o 
  -8   2  14        3.21        4.17      0.82 o 
  -7   2  14      214.20      197.52      3.25 o 
  -6   2  14      325.35      301.42      4.06 o 
  -5   2  14      954.43      887.54      9.85 o 
  -4   2  14     1918.16     1840.82     17.88 o 
  -3   2  14       98.56      114.00      2.46 o 
  -2   2  14       89.21       73.18      1.97 o 
  -1   2  14       28.01       23.70      1.32 o 
   0   2  14       51.45       60.30      2.03 o 
   1   2  14      164.85      159.72      4.37 o 
   2   2  14       55.81       57.46      2.37 o 
   3   2  14      870.85      863.65     13.21 o 
   4   2  14       12.69        8.87      1.73 o 
   5   2  14       17.32       17.51      2.53 o 
   6   2  14        0.57        1.76      1.60 o 
   7   2  14       14.80       17.27      2.47 o 
 -12   3  14        6.81        3.32      1.32 o 
 -11   3  14       26.19       31.78      1.90 o 
 -10   3  14       39.71       43.14      2.01 o 
  -9   3  14       13.99       11.97      1.27 o 
  -8   3  14        0.04        0.16      0.59 o 
  -7   3  14       38.76       30.72      1.49 o 
  -6   3  14      189.50      180.82      3.05 o 
  -5   3  14      385.63      380.79      4.66 o 
  -4   3  14     1493.01     1398.40     12.87 o 
  -3   3  14      390.03      320.64      4.43 o 
  -2   3  14      764.23      771.36      9.01 o 
  -1   3  14     1104.47     1004.29     11.05 o 
   0   3  14       22.71       25.62      1.41 o 
   1   3  14      137.34      130.29      2.99 o 
   2   3  14      176.37      172.35      6.27 o 
   3   3  14      306.64      304.91      5.74 o 
   4   3  14       37.27       33.51      2.88 o 
   5   3  14      647.81      609.74     11.77 o 
   6   3  14       16.50       19.95      2.53 o 
   7   3  14       23.49       21.79      2.74 o 
 -12   4  14       37.70       36.69      2.42 o 
 -11   4  14       21.63       21.90      1.53 o 
 -10   4  14       16.71       13.98      1.23 o 
  -9   4  14       28.87       29.92      1.97 o 
  -8   4  14       84.62       84.99      2.20 o 
  -7   4  14        1.70        1.62      0.64 o 
  -6   4  14        4.71        5.03      0.78 o 
  -5   4  14       84.22       58.66      1.72 o 
  -4   4  14      339.19      280.71      3.85 o 
  -3   4  14       73.80       77.58      1.90 o 
  -2   4  14      962.39      888.26      8.95 o 
  -1   4  14        6.53        4.95      0.81 o 
   0   4  14      233.25      225.66      3.62 o 
   1   4  14      334.43      336.32      5.12 o 
   2   4  14       79.32       89.64      3.67 o 
   3   4  14      413.95      386.60     14.27 o 
   4   4  14      317.50      317.26      7.64 o 
   5   4  14       21.98       23.29      2.58 o 
   6   4  14      497.11      478.74     13.84 o 
 -12   5  14        1.75        0.38      1.34 o 
 -11   5  14       34.17       42.48      1.98 o 
 -10   5  14        0.00        0.61      0.73 o 
  -9   5  14        0.04        0.82      0.67 o 
  -8   5  14      346.31      330.11      4.55 o 
  -7   5  14      164.23      153.01      3.53 o 
  -6   5  14      104.10      114.30      2.50 o 
  -5   5  14      181.99      143.44      2.65 o 
  -4   5  14        0.33        0.01      0.68 o 
  -3   5  14       12.32        7.02      0.79 o 
  -2   5  14        1.34        1.77      0.62 o 
  -1   5  14        5.54        7.77      0.93 o 
   0   5  14        6.05        3.40      0.94 o 
   1   5  14      320.69      315.84      5.24 o 
   2   5  14     1147.18     1117.05     17.25 o 
   3   5  14      175.51      183.15      5.47 o 
   4   5  14       91.66       94.48      6.13 o 
   5   5  14       71.14       77.14      4.55 o 
   6   5  14        0.67        3.10      2.43 o 
 -11   6  14       31.92       23.65      1.78 o 
 -10   6  14        0.01        0.52      0.91 o 
  -9   6  14       24.05       22.52      1.46 o 
  -8   6  14       15.48       11.52      1.07 o 
  -7   6  14        2.10        2.37      0.72 o 
  -6   6  14       95.56       85.84      2.11 o 
  -5   6  14      358.38      347.65      4.45 o 
  -4   6  14       41.78       42.34      1.49 o 
  -3   6  14      506.36      425.34      4.96 o 
  -2   6  14       43.31       33.46      1.37 o 
  -1   6  14      185.00      165.61      3.55 o 
   0   6  14      302.46      296.96      5.00 o 
   1   6  14       97.58       90.94      2.75 o 
   2   6  14       10.59        9.12      1.64 o 
   3   6  14       66.47       64.74      4.48 o 
   4   6  14       66.10       66.83      5.18 o 
   5   6  14      156.53      140.11      7.60 o 
   6   6  14       57.77       47.99      5.36 o 
 -11   7  14        3.86        0.64      0.96 o 
 -10   7  14       92.68      102.22      3.76 o 
  -9   7  14      159.00      153.56      3.42 o 
  -8   7  14        0.70        3.21      0.98 o 
  -7   7  14       55.37       52.70      1.75 o 
  -6   7  14       46.79       40.00      1.56 o 
  -5   7  14        2.78        0.57      0.62 o 
  -4   7  14        0.53        0.31      0.57 o 
  -3   7  14        8.65        5.70      0.90 o 
  -2   7  14      112.13      102.57      2.49 o 
  -1   7  14       23.96       23.22      1.60 o 
   0   7  14       61.24       66.21      2.34 o 
   1   7  14        2.50        3.46      1.00 o 
   2   7  14        1.27        3.82      2.03 o 
   3   7  14      221.59      231.76      9.33 o 
   4   7  14        1.03        0.80      2.03 o 
   5   7  14       41.58       43.58      5.02 o 
 -11   8  14       12.22       15.73      1.71 o 
 -10   8  14       17.59       17.20      1.79 o 
  -9   8  14       35.10       35.66      1.89 o 
  -8   8  14      135.02      136.82      3.15 o 
  -7   8  14       14.01       15.51      1.57 o 
  -6   8  14       54.55       50.12      1.71 o 
  -5   8  14      296.17      287.04      4.48 o 
  -4   8  14      122.39      116.51      3.39 o 
  -3   8  14      148.33      143.95      3.01 o 
  -2   8  14       29.72       21.13      1.59 o 
  -1   8  14        0.00        0.56      0.84 o 
   0   8  14       24.35       22.73      2.02 o 
   1   8  14      251.49      249.45      5.65 o 
   2   8  14      330.39      325.55     11.03 o 
   3   8  14        1.55        2.72      2.15 o 
   4   8  14       17.33       21.44      3.68 o 
   5   8  14       68.73       65.91      5.62 o 
 -10   9  14        5.18        4.36      1.18 o 
  -9   9  14       17.04       15.69      1.43 o 
  -8   9  14       10.72       12.30      1.43 o 
  -7   9  14       76.11       73.12      2.56 o 
  -6   9  14       69.79       74.21      2.58 o 
  -5   9  14      131.45      132.90      3.40 o 
  -4   9  14       30.16       28.25      1.81 o 
  -3   9  14       84.75      112.69      2.72 o 
  -2   9  14      319.84      332.60      6.35 o 
  -1   9  14        0.40        1.04      1.03 o 
   0   9  14       15.16       14.11      1.70 o 
   1   9  14       55.30       52.44      2.71 o 
   2   9  14        5.59        3.99      2.41 o 
   3   9  14        3.49        2.19      2.11 o 
   4   9  14       13.88       13.86      3.32 o 
  -9  10  14       85.97       78.48      3.32 o 
  -8  10  14      201.96      206.43      4.52 o 
  -7  10  14        2.28        1.89      1.05 o 
  -6  10  14      150.59      168.92      4.48 o 
  -5  10  14       98.64       90.15      3.17 o 
  -4  10  14       25.70       37.62      2.16 o 
  -3  10  14       24.77       22.43      2.08 o 
  -2  10  14        0.00        0.33      1.03 o 
  -1  10  14        2.30        2.14      1.19 o 
   0  10  14       15.14       12.95      1.69 o 
   1  10  14        0.09        1.15      1.06 o 
   2  10  14        1.57        2.34      1.53 o 
   3  10  14      102.31       94.69      6.19 o 
   4  10  14        1.32       -0.20      2.11 o 
  -8  11  14       28.34       28.58      2.63 o 
  -7  11  14       42.26       35.02      2.40 o 
  -6  11  14        5.56        5.28      1.52 o 
  -5  11  14      519.51      518.25      8.98 o 
  -4  11  14      223.84      223.51      5.42 o 
  -3  11  14        6.01        7.16      1.50 o 
  -2  11  14       42.51       42.78      3.31 o 
  -1  11  14      330.37      327.17      9.65 o 
   0  11  14        0.44       -1.06      1.06 o 
   1  11  14        7.81        7.30      1.43 o 
   2  11  14       35.44       32.64      2.84 o 
   3  11  14      418.94      453.59     14.28 o 
  -7  12  14      278.49      280.36      7.80 o 
  -6  12  14       62.54       67.20      3.81 o 
  -5  12  14       14.62       18.25      4.81 o 
  -4  12  14      345.88      360.85      8.24 o 
  -3  12  14       22.69       24.56      3.64 o 
  -2  12  14        0.49       -0.12      1.33 o 
  -1  12  14       45.78       42.63      3.49 o 
   0  12  14        9.65        8.73      1.74 o 
   1  12  14        1.68        1.36      1.38 o 
   2  12  14        1.67        2.71      1.52 o 
  -6  13  14       96.14      107.40      8.30 o 
  -5  13  14      125.91      140.46      5.50 o 
  -4  13  14       21.44       23.07      2.81 o 
  -3  13  14        8.55        9.31      2.76 o 
  -2  13  14      160.27      157.17      5.64 o 
  -1  13  14        8.91        9.42      2.06 o 
   0  13  14        2.12        1.39      1.36 o 
 -12   1  15      137.75      151.59      4.18 o 
 -11   1  15        8.40        6.89      1.15 o 
 -10   1  15        2.32        3.02      1.06 o 
  -9   1  15       14.19       15.52      1.26 o 
  -8   1  15       41.71       42.71      1.71 o 
  -7   1  15      294.48      274.57      4.03 o 
  -6   1  15       14.41       13.82      1.29 o 
  -5   1  15        2.11        2.56      0.70 o 
  -4   1  15      165.99      160.79      2.84 o 
  -3   1  15     1017.91      974.93     11.01 o 
  -2   1  15       23.86       24.77      1.41 o 
  -1   1  15      291.24      290.02      4.72 o 
   0   1  15        1.26        4.90      1.02 o 
   1   1  15        7.81       10.14      1.16 o 
   2   1  15      152.06      149.06      3.40 o 
   3   1  15        2.49        2.00      1.09 o 
   4   1  15        0.51       -0.14      1.18 o 
   5   1  15        5.16        4.07      1.61 o 
   6   1  15       12.27       11.26      2.17 o 
 -12   2  15      138.56      153.04      4.20 o 
 -11   2  15       22.73       20.99      1.68 o 
 -10   2  15      371.46      380.41      5.31 o 
  -9   2  15       31.92       35.64      1.73 o 
  -8   2  15      103.68      118.01      2.62 o 
  -7   2  15      107.39      115.48      2.53 o 
  -6   2  15        8.18       10.86      2.20 o 
  -5   2  15      213.84      209.33      3.60 o 
  -4   2  15       92.04       72.33      2.08 o 
  -3   2  15      135.72      147.59      2.94 o 
  -2   2  15      678.13      665.50      7.41 o 
  -1   2  15        0.93        3.03      0.90 o 
   0   2  15        5.62        2.82      0.85 o 
   1   2  15        0.18        1.68      0.83 o 
   2   2  15      268.53      261.03      4.62 o 
   3   2  15       76.77       80.82      5.61 o 
   4   2  15      158.09      153.89      4.97 o 
   5   2  15      126.72      122.34      4.89 o 
   6   2  15      187.22      189.35      6.30 o 
 -12   3  15        4.07        8.17      1.83 o 
 -11   3  15      136.14      147.48      3.53 o 
 -10   3  15      550.57      576.34      7.47 o 
  -9   3  15       16.81       19.86      1.49 o 
  -8   3  15       18.30       25.21      1.57 o 
  -7   3  15       44.82       42.64      1.82 o 
  -6   3  15        3.22        7.92      3.15 o 
  -5   3  15      126.32      116.64      2.66 o 
  -4   3  15      271.28      298.73      4.82 o 
  -3   3  15        6.72        9.80      1.03 o 
  -2   3  15        7.32        9.39      1.01 o 
  -1   3  15      299.35      316.63      4.56 o 
   0   3  15        4.57        8.77      1.79 o 
   1   3  15      178.94      178.36      3.68 o 
   2   3  15      290.44      300.00      5.03 o 
   3   3  15       72.49       80.46      3.76 o 
   4   3  15        3.30        5.48      1.68 o 
   5   3  15        2.52        3.11      2.46 o 
   6   3  15        0.03       -0.50      1.38 o 
 -12   4  15      254.15      261.24     23.90 o 
 -11   4  15        4.41        1.57      0.96 o 
 -10   4  15       53.52       63.57      3.66 o 
  -9   4  15        1.31        1.37      0.74 o 
  -8   4  15        0.13        0.22      0.68 o 
  -7   4  15        1.37        1.45      0.71 o 
  -6   4  15        9.26       10.19      0.97 o 
  -5   4  15      328.49      284.71      4.00 o 
  -4   4  15      164.48      151.55      2.77 o 
  -3   4  15      703.30      732.58      8.90 o 
  -2   4  15       26.88       16.75      1.22 o 
  -1   4  15       38.84       39.69      1.65 o 
   0   4  15       27.70       27.89      1.55 o 
   1   4  15      359.33      371.62      7.59 o 
   2   4  15        5.52        5.01      1.50 o 
   3   4  15      161.25      158.39      5.25 o 
   4   4  15      156.93      151.42      5.32 o 
   5   4  15       20.51       22.59      2.59 o 
   6   4  15       66.62       72.62      4.04 o 
 -11   5  15       66.35       70.77      3.44 o 
 -10   5  15       92.80       98.67      3.89 o 
  -9   5  15        7.64        7.49      1.02 o 
  -8   5  15      116.95      116.16      2.63 o 
  -7   5  15      134.51      111.82      2.51 o 
  -6   5  15      139.23      126.11      2.61 o 
  -5   5  15      394.99      371.71      4.73 o 
  -4   5  15       84.57       73.29      2.17 o 
  -3   5  15      483.10      424.49      5.06 o 
  -2   5  15       71.34       70.44      2.36 o 
  -1   5  15      143.69      158.34      3.07 o 
   0   5  15      338.52      355.00      5.73 o 
   1   5  15       70.75       65.75      2.73 o 
   2   5  15      201.69      187.96      5.63 o 
   3   5  15       44.95       48.23      6.50 o 
   4   5  15       18.21       25.07      5.40 o 
   5   5  15        9.42        9.79      3.06 o 
 -11   6  15       17.37       13.14      1.48 o 
 -10   6  15        7.25        9.27      1.22 o 
  -9   6  15        0.04       -0.13      0.69 o 
  -8   6  15       98.79       96.30      2.41 o 
  -7   6  15      162.47      157.94      3.02 o 
  -6   6  15      123.31      128.06      2.64 o 
  -5   6  15      130.93      118.49      2.49 o 
  -4   6  15        0.24       -0.10      0.60 o 
  -3   6  15      135.10      122.73      2.47 o 
  -2   6  15       37.16       31.64      1.89 o 
  -1   6  15      357.15      343.86      5.59 o 
   0   6  15      308.89      309.55      6.77 o 
   1   6  15      133.53      122.20      3.69 o 
   2   6  15      447.27      438.30      9.23 o 
   3   6  15      203.26      208.93      6.10 o 
   4   6  15       78.16       78.16      5.90 o 
   5   6  15       59.49       62.98      5.39 o 
 -11   7  15        3.58        4.51      1.24 o 
 -10   7  15       77.36       78.22      3.35 o 
  -9   7  15       30.10       26.60      1.74 o 
  -8   7  15      266.35      273.44      4.21 o 
  -7   7  15      178.02      188.55      4.05 o 
  -6   7  15       19.19       17.75      1.24 o 
  -5   7  15       20.12       21.83      1.30 o 
  -4   7  15      205.84      208.94      3.78 o 
  -3   7  15      478.61      467.31      6.10 o 
  -2   7  15       39.95       41.79      2.00 o 
  -1   7  15      103.36      111.07      3.04 o 
   0   7  15       37.58       38.72      2.16 o 
   1   7  15       17.56       20.49      1.68 o 
   2   7  15      146.20      152.34      7.44 o 
   3   7  15       12.94       14.63      3.14 o 
   4   7  15       93.65       82.41      6.12 o 
   5   7  15       21.81       15.22      3.32 o 
 -10   8  15      237.09      246.12      4.66 o 
  -9   8  15        0.07       -0.70      0.76 o 
  -8   8  15       24.95       22.59      1.88 o 
  -7   8  15        0.18        1.05      0.92 o 
  -6   8  15        6.43        6.06      1.03 o 
  -5   8  15       28.78       27.20      1.63 o 
  -4   8  15       36.00       30.33      2.46 o 
  -3   8  15        0.54        0.19      0.78 o 
  -2   8  15       92.73       87.46      2.73 o 
  -1   8  15        0.17        1.24      0.86 o 
   0   8  15       18.49       16.84      1.88 o 
   1   8  15        5.75        7.97      1.59 o 
   2   8  15       15.51       13.51      2.24 o 
   3   8  15       16.36       11.04      2.91 o 
   4   8  15        2.81        5.41      2.74 o 
 -10   9  15      395.49      436.92     14.23 o 
  -9   9  15      314.64      367.06      6.52 o 
  -8   9  15       19.29       24.70      1.90 o 
  -7   9  15      312.07      293.70      5.51 o 
  -6   9  15       84.98       93.97      3.01 o 
  -5   9  15       98.41       98.99      3.66 o 
  -4   9  15        3.21        2.62      0.87 o 
  -3   9  15       22.10       17.19      1.54 o 
  -2   9  15      459.50      452.14      7.92 o 
  -1   9  15       81.52       90.51      3.39 o 
   0   9  15      442.27      450.16      8.16 o 
   1   9  15        0.00       -1.19      1.23 o 
   2   9  15      177.49      165.11      9.58 o 
   3   9  15      113.27       96.64      6.26 o 
   4   9  15       12.08       13.39      3.38 o 
  -9  10  15        3.98        4.87      1.51 o 
  -8  10  15       42.64       48.22      2.40 o 
  -7  10  15       32.18       34.59      2.14 o 
  -6  10  15        1.04        0.26      1.24 o 
  -5  10  15      407.55      421.83      6.80 o 
  -4  10  15      172.75      192.65      5.05 o 
  -3  10  15      886.04      898.32     15.85 o 
  -2  10  15      331.13      352.51      6.88 o 
  -1  10  15        1.40        1.48      1.20 o 
   0  10  15       67.71       62.70      3.04 o 
   1  10  15      365.96      377.28      8.56 o 
   2  10  15        6.98        6.21      3.00 o 
   3  10  15       17.98       23.60      4.11 o 
  -8  11  15        2.75        0.92      1.33 o 
  -7  11  15       88.21       87.62      3.51 o 
  -6  11  15       12.93       11.49      1.70 o 
  -5  11  15       44.95       32.80      2.58 o 
  -4  11  15       42.09       53.00      2.83 o 
  -3  11  15       43.93       40.60      3.92 o 
  -2  11  15       86.62       89.35      4.25 o 
  -1  11  15       12.35       13.77      2.35 o 
   0  11  15      449.69      454.41      9.13 o 
   1  11  15      142.57      145.89      4.11 o 
   2  11  15        6.45       -2.00      2.00 o 
  -6  12  15       10.29       12.54      3.74 o 
  -5  12  15        9.91        9.35      1.73 o 
  -4  12  15        5.42        9.21      2.00 o 
  -3  12  15        8.72        6.34      2.34 o 
  -2  12  15       55.64       61.37      4.10 o 
  -1  12  15        5.47        6.77      1.92 o 
   0  12  15        0.01        0.55      1.32 o 
  -3  13  15       40.96       45.46      4.70 o 
  -2  13  15       11.21       12.94      3.23 o 
 -12   0  16        0.21        1.72      2.16 o 
 -11   0  16       11.65       13.91      1.88 o 
 -10   0  16      120.35      131.18      4.30 o 
  -9   0  16        0.63        0.47      1.32 o 
  -8   0  16       23.46       25.36      2.12 o 
  -7   0  16      427.16      384.83      7.15 o 
  -6   0  16     1232.07     1237.18     16.29 o 
  -5   0  16        5.87        4.14      1.13 o 
  -4   0  16       17.81       18.09      1.74 o 
  -3   0  16       91.10       93.53      3.89 o 
  -2   0  16      692.37      637.23     11.46 o 
  -1   0  16      919.51      888.55     14.55 o 
   0   0  16      715.33      709.99     12.46 o 
   1   0  16      193.00      180.33      5.39 o 
   2   0  16      168.15      161.44      5.20 o 
   3   0  16      120.35      122.99      7.19 o 
   4   0  16       42.40       45.73      3.26 o 
   5   0  16      361.78      382.97     13.14 o 
 -12   1  16      256.82      273.31     10.79 o 
 -11   1  16      152.86      147.67      3.33 o 
 -10   1  16      404.03      411.61      5.65 o 
  -9   1  16       58.64       62.60      2.07 o 
  -8   1  16       25.16       25.25      1.49 o 
  -7   1  16      157.88      145.54      2.92 o 
  -6   1  16      610.73      577.66      6.48 o 
  -5   1  16      146.45      144.93      3.65 o 
  -4   1  16      110.61      106.01      2.58 o 
  -3   1  16       18.96       15.48      1.23 o 
  -2   1  16       48.36       54.40      3.06 o 
  -1   1  16       15.95       12.15      1.61 o 
   0   1  16        7.13        8.97      1.75 o 
   1   1  16       36.57       37.53      2.28 o 
   2   1  16       21.99       22.73      1.64 o 
   3   1  16       35.43       39.57      2.12 o 
   4   1  16       35.70       46.83      2.72 o 
   5   1  16       84.17       75.78      8.87 o 
 -12   2  16       58.20       64.01      6.89 o 
 -11   2  16        4.80        3.95      1.11 o 
 -10   2  16      252.62      265.44      4.77 o 
  -9   2  16      155.61      162.12      3.63 o 
  -8   2  16        7.17        5.43      0.98 o 
  -7   2  16        1.86        0.76      0.77 o 
  -6   2  16       43.04       45.89      2.40 o 
  -5   2  16      111.96      106.12      2.60 o 
  -4   2  16       59.20       60.86      2.00 o 
  -3   2  16      582.81      565.46      6.80 o 
  -2   2  16      111.19       95.07      3.81 o 
  -1   2  16        9.88        6.73      1.07 o 
   0   2  16       23.54       20.93      1.55 o 
   1   2  16      433.57      420.41      6.28 o 
   2   2  16        9.38        7.42      1.20 o 
   3   2  16       71.51       71.53      2.57 o 
   4   2  16       42.70       34.48      3.13 o 
   5   2  16        3.06        7.94      3.07 o 
 -12   3  16       21.58       20.45      2.94 o 
 -11   3  16        0.69        1.70      1.05 o 
 -10   3  16        3.45        2.69      0.98 o 
  -9   3  16       60.52       62.11      2.29 o 
  -8   3  16       35.86       37.09      1.94 o 
  -7   3  16       14.69       17.24      1.37 o 
  -6   3  16      518.13      492.52      6.34 o 
  -5   3  16        0.41        1.37      0.78 o 
  -4   3  16      533.65      508.23      6.34 o 
  -3   3  16      233.57      201.90      4.74 o 
  -2   3  16     2074.97     1978.46     18.49 o 
  -1   3  16       11.43        9.03      1.20 o 
   0   3  16        1.24        2.15      0.87 o 
   1   3  16      880.27      884.04     13.74 o 
   2   3  16        0.26       -0.91      0.91 o 
   3   3  16       53.88       52.93      8.25 o 
   4   3  16       19.78       18.91      2.42 o 
   5   3  16      580.41      567.67     11.81 o 
 -11   4  16      231.31      256.96      4.81 o 
 -10   4  16      105.77      106.33      3.19 o 
  -9   4  16       42.18       38.14      1.87 o 
  -8   4  16      113.05      107.22      2.59 o 
  -7   4  16      360.36      336.73      4.71 o 
  -6   4  16       82.34       85.57      2.23 o 
  -5   4  16        6.84        8.53      1.04 o 
  -4   4  16       51.57       60.00      2.03 o 
  -3   4  16      479.11      435.04      5.73 o 
  -2   4  16      398.48      373.10      5.18 o 
  -1   4  16      449.23      423.24      5.65 o 
   0   4  16       67.00       63.25      2.26 o 
   1   4  16       37.97       40.48      2.65 o 
   2   4  16        0.74        1.27      1.12 o 
   3   4  16      133.21      121.54      4.73 o 
   4   4  16      282.57      273.39      7.49 o 
   5   4  16       94.11       90.99     11.84 o 
 -11   5  16       60.35       64.93      2.46 o 
 -10   5  16       16.69       17.64      1.38 o 
  -9   5  16      297.26      325.17      4.83 o 
  -8   5  16       56.41       54.46      1.91 o 
  -7   5  16       30.96       29.28      1.59 o 
  -6   5  16        0.67        2.18      0.74 o 
  -5   5  16      148.51      148.12      4.00 o 
  -4   5  16      328.28      344.04      4.58 o 
  -3   5  16       81.53       77.06      2.25 o 
  -2   5  16        0.28        1.49      0.80 o 
  -1   5  16        1.51        2.88      1.00 o 
   0   5  16      571.89      588.79     10.44 o 
   1   5  16        8.81        9.75      1.63 o 
   2   5  16       50.29       47.19      2.96 o 
   3   5  16       46.41       42.09      3.06 o 
   4   5  16       30.18       32.96      3.10 o 
   5   5  16       30.95       30.75      4.71 o 
 -11   6  16       75.79       78.38      3.89 o 
 -10   6  16       26.29       26.59      1.85 o 
  -9   6  16       10.17       10.29      1.14 o 
  -8   6  16        0.09       -0.44      0.68 o 
  -7   6  16       41.97       45.04      1.75 o 
  -6   6  16        2.11        5.21      0.87 o 
  -5   6  16       67.55       64.36      2.43 o 
  -4   6  16      201.22      200.92      3.38 o 
  -3   6  16      161.51      145.68      3.61 o 
  -2   6  16      358.07      339.38      7.21 o 
  -1   6  16        2.53        1.25      0.91 o 
   0   6  16      501.58      517.45      7.53 o 
   1   6  16       32.02       34.07      2.39 o 
   2   6  16        0.17       -0.68      0.99 o 
   3   6  16       37.14       38.82      4.66 o 
   4   6  16        0.34        2.77      2.39 o 
 -10   7  16      172.96      181.16      4.03 o 
  -9   7  16       33.72       36.08      2.05 o 
  -8   7  16       84.80       95.20      2.48 o 
  -7   7  16       10.13        8.38      1.17 o 
  -6   7  16        0.06        0.54      0.67 o 
  -5   7  16       78.80       82.03      3.03 o 
  -4   7  16       19.03       25.47      1.60 o 
  -3   7  16       72.52       67.32      2.48 o 
  -2   7  16      377.20      342.61      5.76 o 
  -1   7  16      480.58      466.39      7.03 o 
   0   7  16      126.47      131.14      3.49 o 
   1   7  16      325.93      332.64      6.59 o 
   2   7  16       44.62       39.21      3.72 o 
   3   7  16       11.79       16.08      3.32 o 
   4   7  16        6.68        8.57      2.99 o 
 -10   8  16       43.65       40.09      2.43 o 
  -9   8  16      158.41      167.95      3.78 o 
  -8   8  16       44.32       46.64      2.39 o 
  -7   8  16       14.71       11.21      1.79 o 
  -6   8  16        9.54        7.31      1.11 o 
  -5   8  16      544.96      552.39      7.09 o 
  -4   8  16      234.40      246.26      4.31 o 
  -3   8  16      190.44      201.49      4.27 o 
  -2   8  16        5.80        4.83      1.16 o 
  -1   8  16       45.80       51.62      2.30 o 
   0   8  16       42.79       44.36      2.71 o 
   1   8  16      147.09      157.16     11.88 o 
   2   8  16      178.83      176.13      7.79 o 
   3   8  16        0.96        1.09      2.33 o 
  -9   9  16       77.41       75.79      2.98 o 
  -8   9  16       12.77       11.03      1.50 o 
  -7   9  16      164.24      172.82      4.22 o 
  -6   9  16       77.40       78.75      2.88 o 
  -5   9  16       19.12       25.12      1.90 o 
  -4   9  16      102.88       95.65      4.47 o 
  -3   9  16      382.14      421.63      6.61 o 
  -2   9  16      117.06      114.60      3.83 o 
  -1   9  16       47.92       50.82      2.73 o 
   0   9  16      563.47      603.81     10.27 o 
   1   9  16      141.45      142.00      5.41 o 
   2   9  16       31.58       24.45      2.88 o 
   3   9  16      154.44      159.11      8.40 o 
  -8  10  16       15.83       22.39      1.97 o 
  -7  10  16       27.78       26.75      2.24 o 
  -6  10  16        5.04        4.18      1.28 o 
  -5  10  16       36.92       39.68      2.27 o 
  -4  10  16        6.81        8.02      1.98 o 
  -3  10  16        3.61        3.46      1.60 o 
  -2  10  16       69.45       72.40      3.17 o 
  -1  10  16      212.02      227.79      5.65 o 
   0  10  16       75.13       78.83      3.43 o 
   1  10  16        1.70        0.50      1.49 o 
   2  10  16        3.06        3.07      2.47 o 
  -7  11  16       30.88       34.78      2.30 o 
  -6  11  16        0.74        3.12      1.35 o 
  -5  11  16       98.59       95.79      3.75 o 
  -4  11  16       38.66       38.99      4.11 o 
  -3  11  16       35.98       37.29      3.33 o 
  -2  11  16       17.75       19.01      2.60 o 
  -1  11  16       70.66       66.97      4.86 o 
   0  11  16       66.13       63.97      6.42 o 
  -5  12  16        2.34        4.87      1.52 o 
  -4  12  16       28.66       29.18      2.98 o 
  -3  12  16       18.29       17.54      2.56 o 
  -2  12  16       30.97       27.45      3.04 o 
 -11   1  17        3.10        2.89      1.10 o 
 -10   1  17        9.22        8.74      2.07 o 
  -9   1  17        2.19        1.60      0.86 o 
  -8   1  17      123.76      125.31      3.11 o 
  -7   1  17       48.22       40.58      3.08 o 
  -6   1  17        2.20        1.35      0.79 o 
  -5   1  17      124.38      120.98      3.64 o 
  -4   1  17        7.77        8.47      1.08 o 
  -3   1  17      207.88      194.64      4.02 o 
  -2   1  17       46.35       46.35      2.06 o 
  -1   1  17      137.72      131.30      3.29 o 
   0   1  17       17.30       18.47      1.57 o 
   1   1  17       21.11       25.98      3.01 o 
   2   1  17       74.91       71.13      2.58 o 
   3   1  17        0.02       -0.95      0.95 o 
   4   1  17       60.71       61.67      3.41 o 
   5   1  17        0.36        0.65      1.94 o 
 -11   2  17       35.27       41.24      2.31 o 
 -10   2  17      163.13      189.43      4.05 o 
  -9   2  17      217.01      223.34      4.30 o 
  -8   2  17      136.17      157.86      3.49 o 
  -7   2  17       11.45       11.81      1.24 o 
  -6   2  17      237.84      245.44      4.25 o 
  -5   2  17        2.17        3.18      1.03 o 
  -4   2  17        4.04        3.12      0.90 o 
  -3   2  17      324.85      327.79      4.95 o 
  -2   2  17      188.69      172.36      3.79 o 
  -1   2  17       33.49       27.63      1.80 o 
   0   2  17       88.96       86.22      2.76 o 
   1   2  17        0.12        1.24      0.88 o 
   2   2  17      162.88      166.24      3.88 o 
   3   2  17       45.35       45.22      2.90 o 
   4   2  17       19.38       16.72      1.98 o 
 -11   3  17        0.01       -0.24      0.93 o 
 -10   3  17      139.01      155.27      3.67 o 
  -9   3  17      337.14      376.56      5.80 o 
  -8   3  17      195.86      212.78      4.09 o 
  -7   3  17        6.61        9.59      1.15 o 
  -6   3  17      193.86      195.68      3.77 o 
  -5   3  17       80.08       78.69      2.35 o 
  -4   3  17       68.12       67.80      2.19 o 
  -3   3  17      121.88      126.28      2.92 o 
  -2   3  17      282.31      277.17      4.90 o 
  -1   3  17      121.02      136.19      3.36 o 
   0   3  17       63.82       65.14      2.91 o 
   1   3  17      474.62      473.56      8.22 o 
   2   3  17       21.95       22.33      2.11 o 
   3   3  17       36.88       40.56      3.37 o 
   4   3  17       50.57       50.98      3.58 o 
 -11   4  17      109.57      118.41      3.67 o 
 -10   4  17       33.29       40.04      2.19 o 
  -9   4  17       63.79       61.32      2.30 o 
  -8   4  17       70.38       80.42      3.03 o 
  -7   4  17       86.90       83.32      2.50 o 
  -6   4  17        6.38        5.50      1.21 o 
  -5   4  17       24.57       27.43      1.64 o 
  -4   4  17      100.42      107.54      3.30 o 
  -3   4  17      110.74       99.97      2.61 o 
  -2   4  17        0.10        2.11      0.83 o 
  -1   4  17        5.28        4.22      1.00 o 
   0   4  17      156.15      144.72      4.15 o 
   1   4  17       41.11       45.08      3.91 o 
   2   4  17      132.46      126.44      4.38 o 
   3   4  17       32.42       33.37      2.57 o 
   4   4  17        1.90        0.48      1.97 o 
 -10   5  17      199.08      216.77      4.04 o 
  -9   5  17      124.61      116.83      2.86 o 
  -8   5  17       29.71       34.20      1.79 o 
  -7   5  17       18.09       20.17      1.42 o 
  -6   5  17        2.59        2.95      0.80 o 
  -5   5  17        1.07        2.56      0.85 o 
  -4   5  17        9.66       10.85      1.16 o 
  -3   5  17      637.90      610.97      7.38 o 
  -2   5  17        8.84       10.18      1.39 o 
  -1   5  17     1298.34     1282.24     16.32 o 
   0   5  17        0.24        0.68      1.07 o 
   1   5  17        0.20        0.53      1.37 o 
   2   5  17      326.33      322.43      6.71 o 
   3   5  17      135.50      147.46      4.51 o 
   4   5  17        1.25       -0.12      1.47 o 
 -10   6  17       11.87       14.20      1.53 o 
  -9   6  17        4.02        6.87      1.06 o 
  -8   6  17        1.71        1.48      0.80 o 
  -7   6  17       25.06       26.27      1.56 o 
  -6   6  17       29.97       30.74      1.64 o 
  -5   6  17        0.44        0.07      0.69 o 
  -4   6  17       47.13       54.40      2.58 o 
  -3   6  17       66.22       61.99      2.45 o 
  -2   6  17      259.48      263.29      6.27 o 
  -1   6  17       27.10       26.22      1.94 o 
   0   6  17       12.44       11.24      2.56 o 
   1   6  17      285.14      272.76      6.04 o 
   2   6  17      180.08      191.39      5.08 o 
   3   6  17       22.30       19.00      2.71 o 
 -10   7  17       54.89       55.21      2.47 o 
  -9   7  17       71.66       61.23      2.39 o 
  -8   7  17       36.55       42.64      1.91 o 
  -7   7  17        0.01       -0.68      0.68 o 
  -6   7  17       18.28       19.55      1.55 o 
  -5   7  17       44.65       48.28      2.12 o 
  -4   7  17       31.74       30.82      1.84 o 
  -3   7  17       35.81       34.05      2.13 o 
  -2   7  17       77.51       80.85      2.81 o 
  -1   7  17       34.38       38.09      2.27 o 
   0   7  17       83.74       79.80      5.29 o 
   1   7  17      294.92      295.26      8.80 o 
   2   7  17      185.99      190.21      6.44 o 
   3   7  17       18.07       19.63      3.96 o 
  -9   8  17      324.96      339.80      6.45 o 
  -8   8  17        2.04        4.43      1.25 o 
  -7   8  17        4.89        4.21      1.20 o 
  -6   8  17       47.03       50.66      2.17 o 
  -5   8  17      227.18      220.18      4.17 o 
  -4   8  17        4.43        6.63      1.22 o 
  -3   8  17      238.37      252.57      4.99 o 
  -2   8  17        5.28        4.79      1.17 o 
  -1   8  17       76.98       88.02      3.58 o 
   0   8  17      199.15      209.59      6.64 o 
   1   8  17       87.21       86.52      4.47 o 
   2   8  17       35.38       42.01      4.99 o 
  -8   9  17      195.06      213.89      4.95 o 
  -7   9  17      116.91      118.69      3.60 o 
  -6   9  17      176.61      188.92      4.48 o 
  -5   9  17        2.35        3.21      1.10 o 
  -4   9  17       78.63       82.32      2.85 o 
  -3   9  17       52.15       49.21      2.43 o 
  -2   9  17      203.71      220.87      5.54 o 
  -1   9  17        4.79        3.79      1.43 o 
   0   9  17      328.98      309.24      6.99 o 
   1   9  17       73.70       73.41      4.21 o 
  -7  10  17        3.17        2.40      1.23 o 
  -6  10  17        0.10        0.53      1.15 o 
  -5  10  17      121.84      110.39      4.40 o 
  -4  10  17       17.59       18.23      2.49 o 
  -3  10  17        4.38        1.46      1.64 o 
  -2  10  17      466.64      519.06     11.77 o 
  -1  10  17        3.82        2.71      2.39 o 
   0  10  17        1.70        0.62      1.93 o 
  -5  11  17        5.29        8.74      2.05 o 
  -4  11  17        7.39        2.56      1.75 o 
  -3  11  17       76.83       86.10      4.51 o 
  -2  11  17       31.20       29.42      3.25 o 
 -11   0  18      178.48      165.36      6.34 o 
 -10   0  18      409.10      455.95      8.86 o 
  -9   0  18       82.43       79.99      3.44 o 
  -8   0  18        1.61        1.41      1.20 o 
  -7   0  18     1114.76     1148.77     18.82 o 
  -6   0  18      102.99      104.14      4.39 o 
  -5   0  18      747.11      798.08     14.18 o 
  -4   0  18        9.51        9.11      1.72 o 
  -3   0  18      201.92      222.40      6.30 o 
  -2   0  18      194.88      203.89      6.04 o 
  -1   0  18        1.20        0.96      1.30 o 
   0   0  18      217.30      228.98     11.53 o 
   1   0  18       71.83       67.65      3.65 o 
   2   0  18       19.29       21.85      2.52 o 
   3   0  18       43.43       43.99      4.78 o 
   4   0  18      555.16      561.75     11.86 o 
 -11   1  18       24.25       36.06      4.51 o 
 -10   1  18       53.47       61.44      2.49 o 
  -9   1  18        1.07        0.27      0.90 o 
  -8   1  18       71.77       84.78      2.65 o 
  -7   1  18       44.60       36.96      2.03 o 
  -6   1  18        3.43        1.41      0.83 o 
  -5   1  18      182.96      179.45      4.03 o 
  -4   1  18      151.17      172.03      3.92 o 
  -3   1  18      162.25      151.02      3.66 o 
  -2   1  18      368.22      372.18      6.04 o 
  -1   1  18       48.29       47.53      2.13 o 
   0   1  18       13.54       12.38      1.59 o 
   1   1  18       24.53       22.33      2.65 o 
   2   1  18       16.82       18.88      1.68 o 
   3   1  18      195.63      200.73      4.52 o 
   4   1  18       97.61      106.30      4.56 o 
 -11   2  18       10.58       11.16      1.86 o 
 -10   2  18       12.08       13.61      1.54 o 
  -9   2  18        4.71        4.68      1.11 o 
  -8   2  18      268.90      289.05      4.99 o 
  -7   2  18      508.89      541.48      7.15 o 
  -6   2  18        1.78        1.21      0.82 o 
  -5   2  18       19.41       21.37      1.54 o 
  -4   2  18      132.27      132.15      3.10 o 
  -3   2  18       52.85       59.13      2.33 o 
  -2   2  18       88.93       87.66      2.82 o 
  -1   2  18      347.89      359.54      5.94 o 
   0   2  18      747.96      756.00      9.67 o 
   1   2  18       42.70       33.99      2.92 o 
   2   2  18      219.90      219.85      7.95 o 
   3   2  18      114.09      113.51      4.02 o 
   4   2  18       13.27       14.97      2.16 o 
 -10   3  18        6.05        8.26      1.28 o 
  -9   3  18        1.70        1.51      0.96 o 
  -8   3  18      103.28      106.02      3.16 o 
  -7   3  18        4.56        6.48      1.11 o 
  -6   3  18        8.33       10.86      1.26 o 
  -5   3  18       57.25       56.65      2.12 o 
  -4   3  18      217.11      205.83      3.90 o 
  -3   3  18        1.52        0.13      0.90 o 
  -2   3  18      381.25      343.56      6.60 o 
  -1   3  18        3.64        2.41      1.04 o 
   0   3  18      162.03      159.33      3.90 o 
   1   3  18       28.57       31.22      2.57 o 
   2   3  18       72.15       75.73      3.25 o 
   3   3  18        6.71        7.98      1.99 o 
 -10   4  18       35.33       38.80      2.21 o 
  -9   4  18       11.54       13.25      1.41 o 
  -8   4  18        6.90        4.46      1.03 o 
  -7   4  18        1.50        3.49      0.97 o 
  -6   4  18       26.42       26.44      1.72 o 
  -5   4  18      121.86      119.23      2.97 o 
  -4   4  18       66.96       64.91      2.23 o 
  -3   4  18        0.96       -0.02      0.81 o 
  -2   4  18      236.88      217.44      5.61 o 
  -1   4  18      173.29      181.10      4.83 o 
   0   4  18      506.14      513.34      8.88 o 
   1   4  18       54.94       56.29      2.89 o 
   2   4  18       41.50       40.07      2.81 o 
   3   4  18      244.08      234.11      5.89 o 
 -10   5  18       13.47        8.52      1.45 o 
  -9   5  18       82.26      101.72      2.97 o 
  -8   5  18      132.86      140.47      3.40 o 
  -7   5  18       20.98       22.55      1.62 o 
  -6   5  18       53.45       53.34      2.09 o 
  -5   5  18      166.35      155.78      3.42 o 
  -4   5  18        1.46        2.30      0.92 o 
  -3   5  18       19.19       23.27      1.87 o 
  -2   5  18        0.12        1.29      1.02 o 
  -1   5  18       71.94       77.80      4.63 o 
   0   5  18        0.08        1.67      1.44 o 
   1   5  18      180.13      182.77      5.00 o 
   2   5  18        0.00        2.27      1.53 o 
   3   5  18      332.42      339.30      9.37 o 
  -9   6  18       15.72       15.47      1.39 o 
  -8   6  18        6.43        4.09      0.95 o 
  -7   6  18       78.80       85.13      2.45 o 
  -6   6  18       89.66      103.08      2.58 o 
  -5   6  18       65.48       64.95      2.60 o 
  -4   6  18      187.71      204.63      4.51 o 
  -3   6  18        1.56        0.30      0.97 o 
  -2   6  18       76.91       76.52      2.80 o 
  -1   6  18        0.03        1.48      1.19 o 
   0   6  18       51.32       56.34      2.97 o 
   1   6  18        1.51        2.33      1.37 o 
   2   6  18      294.72      305.50      6.77 o 
  -9   7  18        2.00        3.33      1.09 o 
  -8   7  18       61.92       69.83      2.68 o 
  -7   7  18       31.66       34.46      2.04 o 
  -6   7  18      143.58      137.99      3.38 o 
  -5   7  18        3.05        2.36      0.98 o 
  -4   7  18       64.19       60.37      2.52 o 
  -3   7  18       44.99       46.88      2.42 o 
  -2   7  18       61.83       57.39      2.55 o 
  -1   7  18        4.38        3.41      1.37 o 
   0   7  18        0.12       -0.87      1.16 o 
   1   7  18       26.76       27.32      3.00 o 
   2   7  18        0.68        3.79      2.49 o 
  -8   8  18      121.40      133.38      3.98 o 
  -7   8  18      510.46      531.51      8.39 o 
  -6   8  18      137.12      149.85      3.55 o 
  -5   8  18      132.34      138.05      3.39 o 
  -4   8  18        0.31       -0.23      0.92 o 
  -3   8  18       87.36       92.35      3.10 o 
  -2   8  18      105.51      100.38      3.23 o 
  -1   8  18     1613.37     1719.71     21.92 o 
   0   8  18       86.33       87.46      4.52 o 
   1   8  18       29.40       29.52      4.42 o 
  -7   9  18       23.84       24.21      2.11 o 
  -6   9  18       35.14       38.88      2.50 o 
  -5   9  18       79.10       73.26      5.57 o 
  -4   9  18        0.66        0.86      1.04 o 
  -3   9  18      143.56      141.75      4.54 o 
  -2   9  18      110.08      128.42      4.41 o 
  -1   9  18      215.18      243.91      6.22 o 
   0   9  18      304.84      325.37     12.17 o 
  -5  10  18       71.84       67.95      6.98 o 
  -4  10  18       54.23       53.20      7.53 o 
  -3  10  18        2.21        3.21      1.78 o 
  -2  10  18      138.80      159.26      6.09 o 
 -10   1  19       53.63       56.76      2.83 o 
  -9   1  19       54.26       53.94      3.21 o 
  -8   1  19      183.51      186.75      4.05 o 
  -7   1  19      845.04      850.45     10.91 o 
  -6   1  19       11.63       13.26      1.49 o 
  -5   1  19       31.74       32.25      2.08 o 
  -4   1  19       32.21       31.66      2.06 o 
  -3   1  19        2.62        2.40      1.00 o 
  -2   1  19        3.41        2.36      1.02 o 
  -1   1  19       12.11       14.67      1.53 o 
   0   1  19        0.59       -0.02      0.91 o 
   1   1  19        0.12       -0.50      0.94 o 
   2   1  19       17.90       19.94      1.82 o 
   3   1  19       64.40       59.05      3.88 o 
 -10   2  19      359.49      382.04      7.00 o 
  -9   2  19      185.31      209.35      4.40 o 
  -8   2  19       11.15       20.15      1.78 o 
  -7   2  19        0.06        1.00      0.91 o 
  -6   2  19        0.09        1.43      0.91 o 
  -5   2  19        2.80        1.41      0.92 o 
  -4   2  19       40.09       38.30      2.25 o 
  -3   2  19       61.96       58.70      2.52 o 
  -2   2  19       13.54       10.49      1.37 o 
  -1   2  19       46.84       51.48      2.45 o 
   0   2  19      156.81      160.26      3.97 o 
   1   2  19       43.20       45.22      3.20 o 
   2   2  19        0.06        2.20      1.31 o 
 -10   3  19        3.75        2.38      1.90 o 
  -9   3  19       21.25       22.87      1.77 o 
  -8   3  19      215.09      227.86      4.47 o 
  -7   3  19       51.68       53.61      2.27 o 
  -6   3  19       57.28       60.56      2.27 o 
  -5   3  19       90.95       85.84      2.61 o 
  -4   3  19      102.62      109.93      4.57 o 
  -3   3  19        6.00        7.37      1.73 o 
  -2   3  19      163.85      178.64      4.15 o 
  -1   3  19       48.62       54.06      2.46 o 
   0   3  19      397.29      387.93      8.70 o 
   1   3  19       36.23       39.78      2.81 o 
   2   3  19        2.93        0.02      1.40 o 
  -9   4  19        9.18        8.08      1.81 o 
  -8   4  19      292.82      313.37      7.08 o 
  -7   4  19        6.73        5.68      1.13 o 
  -6   4  19       70.84       75.20      2.51 o 
  -5   4  19        1.63        0.57      0.95 o 
  -4   4  19        5.45        5.61      1.07 o 
  -3   4  19      146.13      149.36      3.79 o 
  -2   4  19       18.07       13.32      1.79 o 
  -1   4  19        4.13        4.33      1.42 o 
   0   4  19      232.91      261.83      6.17 o 
   1   4  19      395.63      407.31      8.02 o 
   2   4  19        1.80        0.50      1.46 o 
  -9   5  19        0.91        0.05      1.01 o 
  -8   5  19       43.35       47.79      2.32 o 
  -7   5  19      240.30      253.05      4.65 o 
  -6   5  19        0.04        0.29      0.83 o 
  -5   5  19        0.93        1.62      0.90 o 
  -4   5  19       20.33       18.43      1.79 o 
  -3   5  19       74.64       72.35      2.84 o 
  -2   5  19        3.95        2.67      1.34 o 
  -1   5  19      205.03      194.72      5.26 o 
   0   5  19       22.66       19.99      2.19 o 
   1   5  19       47.55       46.54      3.08 o 
   2   5  19        0.00       -0.59      1.53 o 
  -9   6  19       97.47      104.71      3.45 o 
  -8   6  19        0.92        1.05      0.96 o 
  -7   6  19        0.03        1.13      0.90 o 
  -6   6  19       24.46       33.58      2.27 o 
  -5   6  19       34.67       39.63      2.40 o 
  -4   6  19       59.45       63.26      2.68 o 
  -3   6  19       18.53       12.57      1.57 o 
  -2   6  19        5.73        7.76      1.63 o 
  -1   6  19      148.20      153.05      4.65 o 
   0   6  19      806.49      797.94     12.24 o 
   1   6  19       21.43       19.47      2.68 o 
  -8   7  19        7.62       12.57      1.69 o 
  -7   7  19      768.56      835.00     10.09 o 
  -6   7  19       26.75       32.20      2.17 o 
  -5   7  19       52.71       51.48      2.77 o 
  -4   7  19        0.77        0.39      1.76 o 
  -3   7  19       16.38       13.81      2.20 o 
  -2   7  19       16.48       15.00      1.72 o 
  -1   7  19        4.73        0.37      1.40 o 
   0   7  19       39.23       33.81      3.20 o 
  -7   8  19      274.35      305.15      7.18 o 
  -6   8  19      300.26      310.63      5.42 o 
  -5   8  19       28.17       26.68      2.07 o 
  -4   8  19        7.02        8.63      1.41 o 
  -3   8  19       23.05       24.38      2.07 o 
  -2   8  19        9.27        8.21      1.50 o 
  -1   8  19      236.85      249.51     10.65 o 
  -5   9  19       18.49       15.21      2.50 o 
  -4   9  19        3.16        3.85      1.39 o 
  -3   9  19       13.58       19.21      2.73 o 
  -2   9  19      529.79      601.27     17.70 o 
  -9   0  20       34.04       25.29      3.32 o 
  -8   0  20      101.45       94.71      4.71 o 
  -7   0  20       18.62       36.84      3.37 o 
  -6   0  20      739.63      806.46     20.54 o 
  -5   0  20      233.40      229.44      6.95 o 
  -4   0  20       87.82       98.16      5.03 o 
  -3   0  20      301.15      284.58     12.52 o 
  -2   0  20      123.95      139.60      9.77 o 
  -1   0  20      135.20      146.82      9.10 o 
   0   0  20       83.22       88.15      4.33 o 
   1   0  20       21.02       28.82      7.91 o 
  -9   1  20      196.44      204.53      5.67 o 
  -8   1  20      244.88      234.28      5.20 o 
  -7   1  20      314.52      328.47      6.14 o 
  -6   1  20      140.32      149.49      3.95 o 
  -5   1  20      206.76      220.45      4.79 o 
  -4   1  20        4.00        3.93      1.19 o 
  -3   1  20      184.56      206.12      4.60 o 
  -2   1  20      229.49      229.39      4.88 o 
  -1   1  20      182.72      193.68      5.35 o 
   0   1  20      144.91      161.68      4.11 o 
   1   1  20      119.44      126.07      4.72 o 
  -9   2  20        0.72        2.22      1.29 o 
  -8   2  20       11.14       15.98      1.78 o 
  -7   2  20        3.70        6.67      1.52 o 
  -6   2  20       10.18       12.58      1.53 o 
  -5   2  20       31.09       31.62      2.15 o 
  -4   2  20       74.89       85.82      3.01 o 
  -3   2  20      147.64      156.82      4.01 o 
  -2   2  20      542.19      562.49      8.86 o 
  -1   2  20       20.34       25.65      1.97 o 
   0   2  20        1.17        2.87      1.37 o 
   1   2  20       82.35       78.39      3.56 o 
  -9   3  20      186.25      185.50      5.08 o 
  -8   3  20        2.77        6.42      1.21 o 
  -7   3  20        5.28        5.87      1.18 o 
  -6   3  20       54.56       64.27      2.44 o 
  -5   3  20       75.32       76.89      2.84 o 
  -4   3  20       54.87       62.18      3.23 o 
  -3   3  20        8.05        7.13      1.28 o 
  -2   3  20        0.32        2.93      1.21 o 
  -1   3  20        8.04        8.34      1.72 o 
   0   3  20       67.17       70.01      4.74 o 
   1   3  20        3.00        3.53      1.50 o 
  -9   4  20      325.53      333.87      7.41 o 
  -8   4  20       18.48       23.99      1.87 o 
  -7   4  20        4.47        4.16      1.22 o 
  -6   4  20        0.17        1.75      0.99 o 
  -5   4  20       55.39       50.54      2.32 o 
  -4   4  20      123.66      121.11      3.50 o 
  -3   4  20        0.01       -1.09      1.17 o 
  -2   4  20      617.64      617.37     10.38 o 
  -1   4  20      256.52      266.01      6.34 o 
   0   4  20        1.26        2.50      1.33 o 
   1   4  20       58.25       65.52      4.04 o 
  -8   5  20        2.11        1.61      1.15 o 
  -7   5  20       33.31       38.03      2.17 o 
  -6   5  20      358.64      386.87      6.04 o 
  -5   5  20       11.22        9.47      1.50 o 
  -4   5  20      100.22       89.41      3.21 o 
  -3   5  20       13.35       10.48      1.77 o 
  -2   5  20       13.73       15.49      2.16 o 
  -1   5  20        4.02        3.03      2.72 o 
   0   5  20      142.25      128.07      6.86 o 
  -7   6  20        7.73        7.92      1.73 o 
  -6   6  20       11.52       15.00      2.27 o 
  -5   6  20       79.11       89.00      3.92 o 
  -4   6  20        2.76        3.11      1.73 o 
  -3   6  20        1.43        2.93      1.47 o 
  -2   6  20     1068.70     1059.19     19.93 o 
  -1   6  20      303.30      314.05      8.54 o 
  -6   7  20       34.36       43.42      3.31 o 
  -5   7  20       18.23       15.44      2.01 o 
  -4   7  20       13.92       14.65      2.23 o 
  -3   7  20        7.64        9.55      1.79 o 
  -2   7  20      449.54      451.41     15.17 o 
  -8   1  21       55.69       64.22      3.32 o 
  -7   1  21        0.34        1.58      1.19 o 
  -6   1  21       50.92       49.27      2.87 o 
  -5   1  21      180.29      198.02      4.70 o 
  -4   1  21        4.13        4.04      1.23 o 
  -3   1  21      209.37      220.53      4.93 o 
  -2   1  21      110.83      119.05      3.63 o 
  -1   1  21       17.44       16.34      1.77 o 
   0   1  21      320.08      329.16      6.24 o 
  -8   2  21      124.13      122.11      4.43 o 
  -7   2  21       14.18       12.86      2.13 o 
  -6   2  21      136.78      152.36      4.14 o 
  -5   2  21        0.51        0.31      1.01 o 
  -4   2  21       47.10       44.40      2.59 o 
  -3   2  21      213.62      233.60      5.51 o 
  -2   2  21       13.13       14.43      2.14 o 
  -1   2  21        0.80        0.41      1.05 o 
   0   2  21        0.60       -1.28      1.28 o 
  -8   3  21        3.56        2.78      1.23 o 
  -7   3  21       11.77       11.35      1.85 o 
  -6   3  21        8.87        7.08      1.45 o 
  -5   3  21       96.05       98.53      3.30 o 
  -4   3  21       45.45       46.02      2.66 o 
  -3   3  21       65.92       65.85      2.79 o 
  -2   3  21      219.84      238.42      6.10 o 
  -1   3  21       52.61       55.19      3.43 o 
  -7   4  21       15.40       16.04      1.94 o 
  -6   4  21       51.16       51.79      2.73 o 
  -5   4  21       96.45      113.34      3.53 o 
  -4   4  21      147.79      155.34      4.94 o 
  -3   4  21        0.03        0.38      1.61 o 
  -2   4  21        1.63        6.45      1.60 o 
  -1   4  21        0.21        2.73      1.70 o 
  -6   5  21      110.99      119.65      4.40 o 
  -5   5  21        6.92        7.03      2.73 o 
  -4   5  21       32.64       38.22      6.43 o 
  -3   5  21        7.02        5.76      2.88 o 
  -2   5  21       92.91      114.86      5.21 o 
  -5   6  21      588.04      625.82     13.08 o 
  -4   6  21        7.76       11.77      2.37 o 
  -6   0  22       58.18       63.42      5.80 o 
  -5   0  22      603.91      665.75     13.69 o 
  -4   0  22        5.40        9.10      2.14 o 
  -3   0  22      237.85      252.70      7.77 o 
  -2   0  22       73.64       79.58      4.35 o 
  -6   1  22        8.99       11.48      3.91 o 
  -5   1  22      157.62      169.33      4.47 o 
  -4   1  22      130.16      159.09      4.29 o 
  -3   1  22      156.66      183.70      5.18 o 
  -2   1  22       18.85       23.91      3.90 o 
  -6   2  22       17.21       18.00      2.16 o 
  -5   2  22        0.77        1.83      1.37 o 
  -4   2  22        9.89        9.55      1.84 o 
  -3   2  22        5.06        8.25      1.69 o 
  -5   3  22       20.53       22.67      3.44 o 
  -4   3  22        5.84        8.03      1.69 o 
                                                 
